# Supplementary material for: Sequencing of Argonaute-bound microRNA/mRNA hybrids reveals regulation of the unfolded protein response by microRNA-320a
Source: PLoS Genet. 2021 Dec 16;17(12):e1009934. doi: 10.1371/journal.pgen.1009934 (PMC8675727; doi:10.1371/journal.pgen.1009934)
Supplement: S1 Table — (XLSX) [file pgen.1009934.s012.xlsx]

## Sheet: Sheet1
Oligos Used in Study
RNA 3′ Adapter (RA3)	/5rApp/TGGAATTCTCGGGTGCCAAGG/3ddC/	Illumina
RNA 5′ Adapter (RA5)	/5InvddT/rGrUrUrCrArGrArGrUrUrCrUrArCrArGrUrCrCrGrArCrGrArUrC	Illumina
RNA 3′ Adapter (RA3R)	/5rApp/NN NNT GGA ATT CTC GGG TGC CAA GG/3ddC/	Illumina
RNA 5′ Adapter (RA5R)	rGrUrU rCrArG rArGrU rUrCrU rArCrA rGrUrC rCrGrA rCrGrA rUrCrN rNrNrN	Illumina
RNA RT Primer (RTP)	GCCTTGGCACCCGAGAATTCCA	Illumina
RNA PCR Primer (RP1)	AATGATACGGCGACCACCGAGATCTACACGTTCAGAGTTCTACAGTCCGA	Illumina
RNA PCR Index Primers (RPI)1	CAAGCAGAAGACGGCATACGAGATCGTGATGTGACTGGAGTTCCTTGGCACCCGAGAATTCCA	Illumina
RPI2	CAAGCAGAAGACGGCATACGAGATACATCGGTGACTGGAGTTCCTTGGCACCCGAGAATTCCA	Illumina
RPI3	CAAGCAGAAGACGGCATACGAGATGCCTAAGTGACTGGAGTTCCTTGGCACCCGAGAATTCCA	Illumina
RPI4	CAAGCAGAAGACGGCATACGAGATTGGTCAGTGACTGGAGTTCCTTGGCACCCGAGAATTCCA	Illumina
RPI5	CAAGCAGAAGACGGCATACGAGATCACTGTGTGACTGGAGTTCCTTGGCACCCGAGAATTCCA	Illumina
RPI6	CAAGCAGAAGACGGCATACGAGATATTGGCGTGACTGGAGTTCCTTGGCACCCGAGAATTCCA	Illumina
RPI7	CAAGCAGAAGACGGCATACGAGATGATCTGGTGACTGGAGTTCCTTGGCACCCGAGAATTCCA	Illumina
RPI8	CAAGCAGAAGACGGCATACGAGATTCAAGTGTGACTGGAGTTCCTTGGCACCCGAGAATTCCA	Illumina
CANX_F_Infusion	TCTAGTTGTTTAAACGAGCTCAACAATCTTAAGAGCTTGATCTGTG	This Paper
CANX_R_Infusion	TGCCTGCAGGTCGACTCTAGATTTTTACTAGGGCTCATGAGGT	This Paper
CANX_Site1MutR	GAAAATGCATAGCAGAGGAGTTATAGGGGGATCTGAGGAAATAGGTAAG	This Paper
CANX_Site1MutF	ACCTATTTCCTCAGATCCCCCTATAACTCCTCTGCTATGCATTTTC	This Paper
CANX_Site2MutR	AACATACACGTAATCACAATTTATAGTAACATTATGCAGGGCTTATAATC	This Paper
CANX_Site2MutF	ATAAGCCCTGCATAATGTTACTATAAATTGTGATTACGTGTATGTTTC	This Paper
qPCR
ADAM19 F	GTGGGCAGGTATGGCTGAG	This Paper
ADAM19 R	CTCTTGTCCATCCAGGCTCC	This Paper
Bip F	GCCATGGTTCTCACTAAAATGAAAGAAAC	PMID: 30290239	DOI: 10.1016/j.bbamcr.2018.09.009
Bip R	TTGGGCATCATTAAAATAGGCTGGTAC	PMID: 30290239	DOI: 10.1016/j.bbamcr.2018.09.009
CANX F	GGTGCTTGGAACTGCTATTG	PMID: 26861875	DOI: 10.1074/jbc.M115.710772
CANX R	CCCTGTTGGAACTGGAGCTT	PMID: 26861875	DOI: 10.1074/jbc.M115.710772
CAPNS1 F	TTCATCAGCTGCTTGGTCAG	PMID: 19269960	DOI: 10.1074/jbc.M900561200
CAPNS1 R	AGCCACTCCTGGATGTTCAC	PMID: 19269960	DOI: 10.1074/jbc.M900561200
Chop F	CATCACCACACCTGAAAGCA	PMID: 18940792	DOI: 10.1074/jbc.M806874200
Chop R	TCAGCTGCCATCTCTGCA	PMID: 18940792	DOI: 10.1074/jbc.M806874200
DCBLD2 F	TCACATCTGTGGTGGGACAC	This Paper
DCBLD2 R	GTGTGGTCAGTCCACTCCAG	This Paper
GAPDH-F	AATCCCATCACCATCTTCCA	PMID: 30118588	DOI: 10.1021/acschembio.8b00646
GAPDH-R	TGGACTCCACGACGTACTCA	PMID: 30118588	DOI: 10.1021/acschembio.8b00646
HIST1H2BJ F	AGCTACACAGTGCTATGCCA	This Paper
HIST1H2BJ R	AATAGCTCTCCTTGCGGCTG	This Paper
HPRT F	GTAATTGGTGGAGATGATCTCTCAACT	PMID: 20040593	DOI: 10.1261/rna.1755810
HPRT R	TGTTTTGCCAGTGTCAATTATATCTTC	PMID: 20040593	DOI: 10.1261/rna.1755810
IER3 F	CAGCCGCAGGGTTCTCTAC	PMID: 19906719	DOI: 10.1093/nar/gkp1005
IER3 R	GATCTGGCAGAAGACGATGGT	PMID: 19906719	DOI: 10.1093/nar/gkp1005
LGALS3BP F	CCTGTCGTCAGTCAAGTGCT	This Paper
LGALS3BP R	ATACAGGTCCAGGGGCATCT	This Paper
NR1H2 F	AGAAGATTCGGAAACAACAGCA	PMID: 29731879	DOI: 10.3892/ol.2018.8182
NR1H2 R	GCTGGATCATTAGTTCTTGAGCC	PMID: 29731879	DOI: 10.3892/ol.2018.8182
PABPC1 F	CTGTTTCCTCTTATTCAAGCC	PMID: 26628368	DOI: 10.1016/j.celrep.2015.11.003
PABPC1 R	CTTCATCAACCTTAGAACGGA	PMID: 26628368	DOI: 10.1016/j.celrep.2015.11.003
POLR2A F	CCTGCAGACCGGCTATAAGG	This Paper
POLR2A R	TCATCCCCGTCAAAGTCTGC	This Paper
RTN4 F	CTCCTCTGGTCTCGTCCTC	PMID: 25847052	DOI: 10.3892/mmr.2015.3569
RTN4 R	GTCCTCGTCCTCCTCTTCC	PMID: 25847052	DOI: 10.3892/mmr.2015.3569
SYNGR2 F	CTTCGCCTTGATCGTGTTCTC	PMID: 19906719	DOI: 10.1093/nar/gkp1005
SYNGR2 R	GCAGTACATCTGCTTAGACTCG	PMID: 19906719	DOI: 10.1093/nar/gkp1005
TUBB4B F	GGACAACTTCGTTTTCGGTCA	PMID: 19906719	DOI: 10.1093/nar/gkp1005
TUBB4B R	CCTTTCTCACAACATCCAGCAC	PMID: 19906719	DOI: 10.1093/nar/gkp1005
ULK1 F	GGACACCATCAGGCTCTTCC	PMID: 28011640	DOI: 10.1074/jbc.M116.771584
ULK1 R	GAAGCCGAAGTCAGCGATCT	PMID: 28011640	DOI: 10.1074/jbc.M116.771584
XBP1_F	TGCTGAGTCCGCAGCAGGTG	PMID: 22038282	DOI: 10.1007/s12192-011-0306-2
XBP1_R	GCTGGCAGGCTCTGGGGAAG	PMID: 22038282	DOI: 10.1007/s12192-011-0306-2
ZFP36L1 F	GATGACCACCACCCTCGT	PMID: 23284928	DOI: 10.1371/journal.pone.0052187
ZFP36L1 R	CTGGGAGCACTATAGTTGAGCA	PMID: 23284928	DOI: 10.1371/journal.pone.0052187
Mimics
Negative Control Mimic	UCACCGGGUGUAAAUCAGCUUG	Qiagen, 339174 YM00479902-AGA
miR-320a Mimic	AAAAGCUGGGUUGAGAGGGCGA	Qiagen, 339173 YM00471432-ADA
Antagomir
miR-320a antagomir	UCGCCCUCUCAACCCAGCUUUU	GenePharma
Antagomir Negative Control	CAGUACUUUUGUGUAGUACAA	GenePharma
Northern Probes
miR-320a irNorthern Probe	TCGCCCTCTCAACCCAGCTTTT/iAzideN/A	IDT
U6 irNorthern probe	GCAGGGGCCATGCTAATCTTCTCTGTATCG/iAzideN/T	IDT
miR-16 Northern Probe	CGCCAATATTTACGTGCTGCTA
