# Supplementary material for: Sequencing of Argonaute-bound microRNA/mRNA hybrids reveals regulation of the unfolded protein response by microRNA-320a
Source: PLoS Genet. 2021 Dec 16;17(12):e1009934. doi: 10.1371/journal.pgen.1009934 (PMC8675727; doi:10.1371/journal.pgen.1009934)
Supplement: S2 Table — Summary of CLASH, qCLASH, and miR-320a-qCLASH data. “AB” depicts which AGO antibody was used for IP. “Region” refers to the area on the membrane that was excised for CLASH. Percentage depicts the fraction of miRNA hybrids of the specific miRNA in total miRNA/mRNA hybrids. BR = Biological replicate. (XLSX) [file pgen.1009934.s013.xlsx]

## Sheet: Sheet1
		HCT116 Cell Line	AB	Region	Raw Reads	Hybrids	miRNA/mRNA Hybrids	miR-320a/mRNA Hybrids		miR-484/mRNA Hybrids		miR-SNAR/mRNA Hybrids		miR-877/mRNA Hybrids
	CLASH	Wild Type
			2A8	150-125kDa	85406294	435832	7188	183	0.0254591	19	0.00264329	26	0.00361714	3	0.000417362
			2A8	125-110kDa	24938434	311274	9299	360	0.0387138	11	0.00118292	21	0.00225831	6	0.000645231
		DROSHA KO
			2A8	150-125kDa	91938281	625271	1004	370	0.368526	35	0.0348606	426	0.424303	71	0.0707171
			2A8	125-110kDa	21778357	206414	554	227	0.409747	9	0.0162455	200	0.361011	51	0.0920578
		DICER KO
			2A8	150-125kDa	57377214	394565	853	1	0.00117233	0	0	1	0.00117233	0	0
			2A8	125-110kDa	22616882	198588	648	1	0.00154321	0	0	0	0	1	0.00154321
		Wild Type
			-	150-125kDa	14481581	31443	82	2	0.0243902	0	0	0	0	0	0
			-	125-110kDa	15192375	24902	46	0	0	0	0	0	0	0	0
	qCLASH	Wild Type
			2A8	-	102397926	2443292	70124	4511	0.0643289	44	0.00062746	75	0.00106953	117	0.00166847
		DROSHA KO
			2A8	-	51497963	435790	4752	3544	0.745791	116	0.0244108	427	0.0898569	238	0.0500842
		DICERKO
			2A8	-	24391498	233461	662	22	0.0332326	0	0	2	0.00302115	1	0.00151057
	miR-qCLASH	Wild Type
			2A8	-	12842714	6551	1318	1271	0.96434	0	0	1	0.000758725	0	0
