# Supplementary material for: Sequencing of Argonaute-bound microRNA/mRNA hybrids reveals regulation of the unfolded protein response by microRNA-320a
Source: PLoS Genet. 2021 Dec 16;17(12):e1009934. doi: 10.1371/journal.pgen.1009934 (PMC8675727; doi:10.1371/journal.pgen.1009934)
Supplement: S5 Table — Table of miR-320a targets in DROSHA KO cells identified in at least two biological replicates. Replicate refers to the number of biological samples each hybrid is identified in. Peak refers to the total number of reads from all replicates. (XLSX) [file pgen.1009934.s016.xlsx]

## Sheet: Sheet1
Target identified In AGO-qCLASH from DROSHA KO cells	start	end	Replicate	Peak	sequence
ENSG00000005007_ENST00000262803_UPF1_mRNA	5101	5182	2	2	GCGTAGAGGCATGCACCGGGTAGGTTTCCGCGGTGACCCCGCGGCGGCCTGAGGGACGCTCCCTGCCCCATCCCGGCTGTTG
ENSG00000005884_ENST00000320031_ITGA3_mRNA	2066	2209	2	4	GGATGCCCGATCGCCCCCGGCTGGGGCTGCGGTCCCTGGACGCCTACCCGATCCTCAACCAGGCACAGGCTCTGGAGAACCACACTGAGGTCCAGTTCCAGAAGGAGTGCGGGCCTGACAACAAGTGTGAGAGCAACTTGCAGA
ENSG00000005884_ENST00000320031_ITGA3_mRNA	2890	2966	3	5	AACCCTCTCAACCTCACTCTTTCTGACCCTGGGGACAGGCCATCATCCCCACAGCGCAGGCGGCGACAGCTGGATCC
ENSG00000005884_ENST00000320031_ITGA3_mRNA	4734	4737	2	2	TCCA
ENSG00000011304_ENST00000356948_PTBP1_mRNA	1200	1250	2	2	TGCTGGTCAGCAACCTCAACCCAGAGAGAGTCACACCCCAAAGCCTCTTTA
ENSG00000020922_ENST00000323929_MRE11A_mRNA	2964	2996	2	2	TCTCTCTCTCTCCCTCTCCCCCCCGTTCCCCAC
ENSG00000038427_ENST00000265077_VCAN_mRNA	4035	4094	2	2	TTAGTACCCACATTACCCAGCTTATGGAAGAAACCACTACTGAGAAAACATCCCTAGAGG
ENSG00000038427_ENST00000265077_VCAN_mRNA	4815	4879	2	2	TTACCACTGTGCCCAAGGACCCAGAAGCTGCAGAAGCTAGGCGTGGCCAGTTTGAAAGTGTTGCA
ENSG00000038427_ENST00000265077_VCAN_mRNA	8054	8110	2	5	AAAAGCTCCCCTGATCCAACTAGCACACTGTCAAATACAGTGTCATATGAGAGGTCC
ENSG00000038427_ENST00000265077_VCAN_mRNA	9043	9115	2	5	ATCTCCCCTCACTATCTACTCAGGCAGTGAAGCCTCTGGACACACAGAGATCCCCCAGCCCAGTGCTCTGCCA
ENSG00000038427_ENST00000265077_VCAN_mRNA	9512	9705	4	8	ACCTATGGGGTCGAGGCAGGTGTGGTGCCTTGGCTAAGTCCACAGACTTCTGAGAGGCCCACGCTTTCTTCTTCTCCAGAAATAAACCCTGAAACTCAAGCAGCTTTAATCAGAGGGCAGGATTCCACGATAGCAGCATCAGAACAGCAAGTGGCAGCGAGAATTCTTGATTCCAATGATCAGGCAACAGTAAA
ENSG00000042088_ENST00000335725_TDP1_mRNA	2885	2998	2	5	ATTTCCTTTTTCACCGATGCCCTCTCTCAGCTTTCTGAGTACGTCTCTTGGGGTCGCTGGAGGTGATCCTAGGATCTGTCTCTGAGACCAATGTGCTGTTTCAGCCCCCTGCAG
ENSG00000044115_ENST00000302763_CTNNA1_mRNA	2351	2487	3	5	CCAGGATGGACAAGCTTGGCCGCACCATTGCAGACCATTGCCCCGACTCGGCTTGCAAGCAGGACCTGCTGGCCTACCTGCAACGCATCGCCCTCTACTGCCACCAGCTGAACATCTGCAGCAAGGTCAAGGCCGAG
ENSG00000048828_ENST00000277165_FAM120A_mRNA	1242	1269	2	3	ACACGAGCGGGAAGAATCTGACGGAGCA
ENSG00000049449_ENST00000054950_RCN1_mRNA	147	189	2	2	CCCCTCCTCCGCGCCGGCCCCAACCCTGTCGCTGCCGCCGCGC
ENSG00000057019_ENST00000326840_DCBLD2_mRNA	127	172	2	2	TTCCCTCCCCTCCCCTGCGCTCCGGCCTGGGGTCTCGGCGCGGGGA
ENSG00000057019_ENST00000326840_DCBLD2_mRNA	1723	1936	4	14	AAAGGTCGTCCTCCAAAACTTACTCAACCTCCACCTCCTCGGAACAGCAATGACCTCAAAAACACTACAGCCCCTCCAAAAATAGCCAAAGGTCGTGCCCCAAAATTTACGCAACCACTACAACCTCGCAGTAGCAATGAATTTCCTGCACAGACAGAACAAACAACTGCCAGTCCTGATATCAGAAATACTACCGTAACTCCAAATGTAACCA
ENSG00000057019_ENST00000326840_DCBLD2_mRNA	2514	2587	3	5	ACTTCTCTCCAGGACTGACAGCTGCTCCTCAGCCCAGGCCCAGTATGATACCCCGAAAGCTGGGAAGCCAGGTC
ENSG00000057019_ENST00000326840_DCBLD2_mRNA	4140	4197	2	2	ATTCCCTCTTCCATAAACCTTTGTTTGTAGATTTAATGTTGAACAGTACTTTTCCATA
ENSG00000057019_ENST00000326840_DCBLD2_mRNA	4594	4715	4	5	AATTCATCCTTAGTACACAGAGAATATACTTTTCCTCAAGTAATATACCTGTTTGAAGCTTTAAGAGAGATGTTTTTGGTAACTATTTCATTTTCCCAAAGAAGTTTGCTATTCTTGTGTTA
ENSG00000058668_ENST00000357681_ATP2B4_mRNA	6577	6597	2	2	AATGTCCCCTACATATCCCCA
ENSG00000058668_ENST00000357681_ATP2B4_mRNA	7420	7563	2	2	TATCATCCTAGCTTCCTCTCTTAATAAACCTAGAAAAACGGGTAGTAAACTGTGGATAGTCAGGAAAACACCCAGCAAGGGACACAGCTGTCAGGAAATGAATCTTCCCCCCAACCCCCACCATGCAGATGGATAGACAGAATC
ENSG00000062485_ENST00000351328_CS_mRNA	706	720	2	2	TACAGCCCTCAACAG
ENSG00000063587_ENST00000436664_ZNF275_mRNA	1683	1700	2	2	CCAAGCTCCCCCCGCCCC
ENSG00000065150_ENST00000261574_IPO5_mRNA	2511	2578	2	3	AGAACCAGATTCAGACGTCCTCTCAGAAATAATGCATTCTTTTGCAAAGTGCATTGAAGTAATGGGAG
ENSG00000065613_ENST00000369755_SLK_mRNA	2659	2707	2	2	CTCAGCCTGTTCTAATACCCAGTATTAATATCAACTCTGACAGTGGAGA
ENSG00000067225_ENST00000335181_PKM2_mRNA	364	491	3	3	AGCCCGGAACACTGGCATCATCTGTACCATTGGCCCAGCTTCCCGATCAGTGGAGACGTTGAAGGAGATGATTAAGTCTGGAATGAATGTGGCTCGTCTGAACTTCTCTCATGGAACTCATGAGTACC
ENSG00000068697_ENST00000175091_LAPTM4A_mRNA	895	936	2	2	TTCTCTCACCTATTTGCCAAGAATCAAAGAATATCTGGATCA
ENSG00000068697_ENST00000175091_LAPTM4A_mRNA	1005	1019	2	2	TTGTGTTCTTTGCCT
ENSG00000070756_ENST00000318607_PABPC1_mRNA	2282	2381	3	4	AGAATGGCAAGTGTACGAGCTGTTCCCAACCCTGTAATCAACCCCTACCAGCCAGCACCTCCTTCAGGTTACTTCATGGCAGCTATCCCACAGACTCAGA
ENSG00000070756_ENST00000318607_PABPC1_mRNA	2474	2552	3	3	AATATGCCCGGTGCTATCCGCCCAGCTGCTCCTAGACCACCATTTAGTACTATGAGACCAGCTTCTTCACAGGTTCCAC
ENSG00000071054_ENST00000417294_MAP4K4_mRNA	713	765	2	2	AGCGGCCCTCTACAGAGCAGCTTTTGAAACATCCTTTTATAAGGGATCAGCCA
ENSG00000072864_ENST00000396355_NDE1_mRNA	35	84	4	29	TCAGGCTCAGTCCCCTCCCGATAAACCCCTAAATAGGGACTTTCCCGGGG
ENSG00000073792_ENST00000382199_IGF2BP2_mRNA	2637	2681	2	2	TCCTCATGCCTGTCTAGCTCATACACCCATTTCTCTTTGCTTCAC
ENSG00000074800_ENST00000234590_ENO1_mRNA	1467	1519	2	2	AGACCCCTCCCCTCGTGTCAGCTCAGGCAGCTCGAGGCCCCCGACCAACACTT
ENSG00000075568_ENST00000186436_TMEM131_mRNA	5731	5791	2	2	AGAAAACTCCCCTGCTCCTCACGCTCCCTCCACCTCCAGTCCAGCTGACGACTTGGGACAG
ENSG00000076201_ENST00000265562_PTPN23_mRNA	2995	3085	2	3	AGCAGCCCCTTCCACTCCAGCATCCACATCTCTTCCCACCCCAGGCCCCAGGACTCCTACCCCCACAATCCCCCTACCCCTATGCCCCTCA
ENSG00000076984_ENST00000397979_MAP2K7_mRNA	1922	1969	3	5	TCGCGCTCTCTCTCTCTCTCTCTCTCTCTCTTTGATCTCAGGGGGTCC
ENSG00000078399_ENST00000343483_HOXA9_mRNA	551	681	4	4	AGAAAAACAACCCAGCGAAGGCGCCTTCTCTGAAAACAATGCTGAGAATGAGAGCGGCGGAGACAAGCCCCCCATCGATCCCAATAACCCAGCAGCCAACTGGCTTCATGCGCGCTCCACTCGGAAAAAGC
ENSG00000079432_ENST00000160740_CIC_mRNA	4723	4726	2	2	ACCC
ENSG00000082781_ENST00000296181_ITGB5_mRNA	2948	2999	2	2	CTCAGCTTTCCCTGCCACATCCAGCTTGTTGTCCCAATGAAATACTGAGATG
ENSG00000083857_ENST00000441802_FAT1_mRNA	1231	1249	2	2	AAAGGAACTCCGCCCCAGT
ENSG00000083857_ENST00000441802_FAT1_mRNA	4191	4282	3	6	AGTTGACAATGGTCGCCCTCAAAAGTCATCAACCACCAGACTCCATATTGAATGGATCTCCAAGCCCAAACCGTCCCTGGAGCCCATTTCAT
ENSG00000083857_ENST00000441802_FAT1_mRNA	5190	5239	2	2	TGACAACGCCTCTCCGAAGTTTACATCAAAAGAATATTCTGTTGAACTTA
ENSG00000083857_ENST00000441802_FAT1_mRNA	5824	5880	2	3	ATTAATGACTGCCCCCCTGTGTTTGCCAAGCCATTATATGAAGCATCTCTTTTGTTA
ENSG00000083857_ENST00000441802_FAT1_mRNA	6235	6299	2	8	AATGAGCCTTTGTTTTATCACATCCTCAACCCAGATCGCAGATTTAAAATAAGCCGCACTTCAGG
ENSG00000083857_ENST00000441802_FAT1_mRNA	6867	6982	2	5	AGACGGAGACCCTTTCAGCCAGTTCACTATTAACTTCAATACTGGAGTTATCAATGTCATAGCTCCTCTGGACTTTGAGGCCCACCCGGCATATAAGCTGAGCATACGCGCAACTG
ENSG00000083857_ENST00000441802_FAT1_mRNA	7574	7676	2	9	ACGCCCTGAAGCCATTTTACAGTCTTAACCTGTCAGTGTCTGATGGAGTTTTTAGAAGTTCCACCCAGGTTCATGTAACTGTAATTGGAGGCAATTTGCACAG
ENSG00000083857_ENST00000441802_FAT1_mRNA	9792	9845	3	5	ATACACCCTCTCTTTGAAAGCTGTGGATCAAGGCTTGCCAAGGAGGCTGACTGC
ENSG00000083857_ENST00000441802_FAT1_mRNA	9879	9901	2	2	AAATGACAACCCCCCTGTGTTTG
ENSG00000083857_ENST00000441802_FAT1_mRNA	10937	11037	2	6	ATACTCTAACCTACAGTCTCGACCCTCAGATGGACAACCTGTTCTCTGTTTCCAGCACAGGGGGCAAGCTGATAGCACACAAAAAGCTAGACATAGGGCAA
ENSG00000083857_ENST00000441802_FAT1_mRNA	13128	13213	2	3	AAACCTGCCTCCCCCACCCCCTTCAAACTCCCCTTCTGACAGCGACTCCATCCAGAAGCCTAGCTGGGACTTTGACTATGACACAA
ENSG00000085721_ENST00000198767_RRN3_mRNA	2090	2143	2	2	ATGCCCTCAGCACCCAGCTTGTGCCATTGGGCATTGATGGCATTGAACTAGAGC
ENSG00000086758_ENST00000342160_HUWE1_mRNA	3303	3355	2	2	ACTGTCCTCCTCTCTCTGTGTACCCCAAACAGCCTACCATCTGGGTGTGAATT
ENSG00000086758_ENST00000342160_HUWE1_mRNA	8066	8109	2	2	AACTCGTCTCACCCAGGGCATCGGGCGCAGTCAGAGGACCCTAA
ENSG00000087086_ENST00000331825_FTL_mRNA	75	196	2	6	CAGCCTCCGACCGCCCTCCGATTTCCTCTCCGCTTGCAACCTCCGGGACCATCTTCTCGGCCATCTCCTGCTTCTGGGACCTGCCAGCACCGTTTTTGTGGTTAGCTCCTTCTTGCCAACCA
ENSG00000087086_ENST00000331825_FTL_mRNA	219	386	3	4	AGAATTATTCCACCGACGTGGAGGCAGCCGTCAACAGCCTGGTCAATTTGTACCTGCAGGCCTCCTACACCTACCTCTCTCTGGGCTTCTATTTCGACCGCGATGATGTGGCTCTGGAAGGCGTGAGCCACTTCTTCCGCGAATTGGCCGAGGAGAAGCGCGAGGGCT
ENSG00000087086_ENST00000331825_FTL_mRNA	767	836	3	6	AAAGTAATAGGGCTTCTGCCTAAGCCTCTCCCTCCAGCCAATAGGCAGCTTTCTTAACTATCCTAACAAG
ENSG00000087460_ENST00000371085_GNAS_mRNA	125	169	2	3	TCCCGCAGCTCCTGCTCTGGTCCGCCTCGGCCCGGCGGCGGCCAT
ENSG00000088247_ENST00000398148_KHSRP_mRNA	1774	1824	2	2	AGCCGCCTGCTCCTCATGACCCAAGCAAAGCAGCTGCAGCGGCCGCGGACC
ENSG00000088832_ENST00000400137_FKBP1A_mRNA	605	681	2	2	ACTTTGTATAGACATCTGCCCTGACTGAATGTGTTCTGTCACTCAGCTTTGCTTCCGACACCTCTGTTTCCTCTTCC
ENSG00000090372_ENST00000263280_STRN4_mRNA	2838	2881	2	2	ACTCCTAGGGCAGCCCTCCCAGCGCCCCATGGGGTCGCCCATGG
ENSG00000090905_ENST00000395799_TNRC6A_mRNA	4319	4419	3	4	AGGTAGCCATGCTGAACCAGCTATCCCAGCTAAACCAGCTTTCTCAGATCTCCCAGTTACAGCGATTGTTAGCGCAGCAGCAAAGGGCGCAGAGTCAGAGA
ENSG00000090975_ENST00000320201_PITPNM2_mRNA	5358	5411	2	2	ACCGTCTGCCCTCTCTCCCCAGCACCAAGCGTGACCTTGGCTGTGGCGCTCAAC
ENSG00000092820_ENST00000367075_VIL2_mRNA	2769	2812	2	2	GACCTGCCTGCTGCAGTCACGTGTAAACAGGATTATTATTAGTG
ENSG00000094916_ENST00000209875_CBX5_mRNA	9288	9342	2	3	GAGAATATTTTCATCCCCTCTCCCTGAATAGAAAAGCAGGGGTCACCATTTGTAT
ENSG00000099194_ENST00000370355_SCD_mRNA	949	975	2	2	CACCCAGCTGTCAAAGAGAAGGGGAGT
ENSG00000099194_ENST00000370355_SCD_mRNA	3326	3380	2	2	CTCTCTCTCCCTCCCTCTCTCATGAGGCACAGCCAAGCCAAGCGCTCATGTTGAG
ENSG00000099194_ENST00000370355_SCD_mRNA	4435	4479	2	2	CTGCCCTCACTCCCTCTGCAGAATCCCTTTGCACCTGAGACCCTA
ENSG00000099399_ENST00000378988_MAGEB2_mRNA	993	1089	2	2	ACCACCCCCTGTGCCTTCCCAACCCATTACGAAGAAGCTTTGAAAGATGAAGAGAAAGCCGGAGTCTGAGCCAGAGTTGTAGCCAGGCCTTGCACTA
ENSG00000099991_ENST00000398319_CABIN1_mRNA	6311	6371	2	2	ATTATCACCTGCCCTCCGTCAGCATCAGCTTCCACCCTGGACCAGTCCAAGGACCCTGGGC
ENSG00000100219_ENST00000216037_XBP1_mRNA	1147	1293	2	5	GACATGTCCTCTCTGCTTGGTGTAAACCATTCTTGGGAGGACACTTTTGCCAATGAACTCTTTCCCCAGCTGATTAGTGTCTAAGGAATGATCCAATACTGTTGCCCTTTTCCTTGACTATTACACTGCCTGGAGGATAGCAGAGAA
ENSG00000100731_ENST00000304743_PCNX_mRNA	3200	3276	2	2	AGTTCGATTTTATCCACATGATGTGCTCTCTCTCCCACAGATTCGATTGAATAGACTATTGACCATTGATACAGATT
ENSG00000101188_ENST00000370501_NTSR1_mRNA	3194	3255	2	3	AAAATCCCTCTCCAACCACAGGACCCTTCGGCTCACCAAGAACAGGGCCCAGGGGAGTCAGG
ENSG00000101188_ENST00000370501_NTSR1_mRNA	3637	3688	2	2	ATGTGGTCGTTCCGCCCTCTCAGCTGGATGAGACTGTCCTGGAGGATCCACC
ENSG00000103257_ENST00000261622_SLC7A5_mRNA	971	1014	2	2	ACCAACCTGGCCTACTTCACCACCCTGTCCACCGAGCAGATGCT
ENSG00000103257_ENST00000261622_SLC7A5_mRNA	1084	1113	2	2	CTTCGTGGGCCTGTCCTGCTTCGGCTCCGT
ENSG00000103257_ENST00000261622_SLC7A5_mRNA	1274	1331	2	2	ATCTTCTCCGTCATCAACTTCTTCAGCTTCTTCAACTGGCTCTGCGTGGCCCTGGCCA
ENSG00000103257_ENST00000261622_SLC7A5_mRNA	2599	2607	2	2	CTGGCCGGT
ENSG00000103653_ENST00000220003_CSK_mRNA	210	252	2	2	TCCCTCCCGCCCCAGCCAGCCTCTGGCCGCCGGAGCCCGCGGG
ENSG00000104419_ENST00000323851_NDRG1_mRNA	1106	1148	2	2	AGCCTCTGGTTCCAGCGTCACTTCTCTGGATGGCACCCGCAGC
ENSG00000104824_ENST00000221419_HNRNPL_mRNA	511	553	2	4	ACCCAGCTTTTGTCAACTACTCTACCAGCCAGAAGATCTCCCG
ENSG00000104904_ENST00000322297_OAZ1_mRNA	612	648	2	2	CCCCAAGAGACCCGACGCTTGCTTCATGGCCTACACG
ENSG00000105176_ENST00000392271_C19orf2_mRNA	2392	2465	2	2	TTCAAGAAACCTCGCCCCTCTGAATGTCATACTGTAATCTTTAAGGAAGAAAGCTACATGAATTAATTGTACTC
ENSG00000105216_ENST00000324222_LSM14A_mRNA	449	500	2	2	TGTTCTTTGCCTCAAGACCCAGCTATTGTTCAGTCCTCACTAGGCTCATCGA
ENSG00000105220_ENST00000356487_GPI_mRNA	1704	1754	2	3	AAGTGACCTCTCACGACGCTTCTACCAATGGGCTCATCAACTTCATCAAGC
ENSG00000105281_ENST00000306894_SLC1A5_mRNA	502	584	2	2	GAGCCCTCCAAAGTTCCAGTCTCCAGGTGCTGTTACTCAACTCAGTCCTAGGAACGTCGGGTCCTGGGAAGGAGCCCAAGCGC
ENSG00000105323_ENST00000392006_HNRNPUL1_mRNA	2706	2763	2	3	AGACCTACCCTCAGCCCAGCTATAACCAGTATCAGCAGTATGCCCAGCAGTGGAACCA
ENSG00000105323_ENST00000392006_HNRNPUL1_mRNA	2854	2998	2	2	ACAGTAGCCAGTGTGACCCAGAGGCTCCCGGAGGCCCCTGCCGGCTTCCTCCACCAGCGCCTGCCTCGGCCCCTCCTCTGCCCCCGCCAGATCCCGTGGTGCTGGGGATGGGGTCATCCCAGGGCTGCCTCCCTCCAGCCCACTG
ENSG00000105438_ENST00000330720_KDELR1_mRNA	71	155	2	4	GGAGCGCACCTAGGGTCCCTCTTCCGTCCCCCCAGCCCAGCTACCCGTTCAGACCAGCAGCCTCGGGGGGCACCCCCCCGCCAGC
ENSG00000105556_ENST00000264819_MIER2_mRNA	2217	2274	2	2	AGCCTCGCCTTCCCACCCCATCGTCTCCACTTCAGGAAAAGCCGCACTTTACACCCCC
ENSG00000105583_ENST00000222190_C19orf56_mRNA	671	735	2	2	AATGAGGCCGTCTCGGTGCCCCCAGCTGGATAGAGGGAACCTGGCCCTTTCCTAGGGAACACCCT
ENSG00000105711_ENST00000262631_SCN1B_mRNA	1336	1497	2	10	GCTTCCTCCGGCTGGACCTGGGGTCCCCCCTCCCTGTAATGCACTCCTGCCCCGGCCCAACCTCGCCCTCTCTCACCAGCCTTGAACTGTGGCCACCTAGAAAGGGGCCCATTCAGCCTCGTCTCTTTACAGAAGTAGTTTTGTTCATGAAATAAAGACTCT
ENSG00000105723_ENST00000222330_GSK3A_mRNA	1448	1590	2	9	TATCCCTCCTCACTTGAGGTCCCCAGCGGGCACTACCACCCTCACCCCGTCCTCACAAGCTTTAACTGAGACTCCGACCAGCTCAGACTGGCAGTCGACCGATGCCACACCTACCCTCACTAACTCCTCCTGAGGGCCCCACC
ENSG00000105810_ENST00000265734_CDK6_mRNA	6856	6877	2	2	ATACCCTCTCTGCTGCTTTCAA
ENSG00000105939_ENST00000242351_ZC3HAV1_mRNA	6496	6543	2	2	TACTCTCTCGGACAAGCTGTAGGTCCTACCTAAATGTCCAGCAGGACA
ENSG00000105997_ENST00000396352_HOXA3_mRNA	514	567	2	2	CTCAGCCCGCACCTCAGCCCCCTGCACCTACCCCTGCCGCGCCCCCGCCTCCCT
ENSG00000106459_ENST00000393232_NRF1_mRNA	3078	3120	2	4	TCCTCCTCCCTCCTCCCAGCTCTCCCCATGTGTGTGATGGTGT
ENSG00000106462_ENST00000320356_EZH2_mRNA	2539	2591	2	3	ATTGCCTTCTCACCAGCTGCAAAGTGTTTTGTACCAGTGAATTTTTGCAATAA
ENSG00000106785_ENST00000341469_TRIM14_mRNA	1445	1503	2	2	CCCTCTCCCTGCCCCAGCTTTCCCCGACCAATCACGCCTACAGTGCTTTGAAGGTTTCC
ENSG00000107581_ENST00000369144_EIF3A_mRNA	4118	4163	2	2	TCCTCCCCCAGCTCTTTCAAGAGACCGAGAAAGAGACCGAGACCGA
ENSG00000108175_ENST00000334512_ZMIZ1_mRNA	931	1000	2	3	CTGGGAAACTCCCCATGCAGCCCCCTCTCAGCTCCATGAGCTCCATGAAACCCACTCTGTCGCACAGTGA
ENSG00000108175_ENST00000334512_ZMIZ1_mRNA	3360	3369	2	2	AACATGGCCG
ENSG00000108518_ENST00000225655_PFN1_mRNA	891	1017	2	2	AAGAGCACCGGTGGGGCCCCCACCTTCAATGTCACTGTCACCAAGACTGACAAGACGCTAGTCCTGCTGATGGGCAAAGAAGGTGTCCACGGTGGTTTGATCAACAAGAAATGTTATGAAATGGCCT
ENSG00000108582_ENST00000225719_CPD_mRNA	6687	6751	2	2	TTCCTTCCCAGCTCCTTAATAAAAGCAAAGTGATTGAGTAGGTAATGTTCAAAGTGTCTGCCTGT
ENSG00000108639_ENST00000225777_SYNGR2_mRNA	635	682	2	2	ACCAACAGCCACCCTTCACCCAGAACGCGGAGACCACCGAGGGCTACC
ENSG00000108639_ENST00000225777_SYNGR2_mRNA	1194	1212	2	2	TGGGGGCCACCACCCTGTG
ENSG00000108639_ENST00000225777_SYNGR2_mRNA	1217	1498	4	15	TGGCCTCTGGGCTGCCTCCCGTGGTGTGAGGGCGGGGCTGGTGCTCATGGCACTTCCTCCTTGCTCCCACCCCTGGCAGCAGGGAAGGGCTTTGCCTGACAACACCCAGCTTTATGTAAATATTCTGCAGTTGTTACTTAGGAAGCCTGGGGAGGGCAGGGGTGCCCCATGGCTCCCAGACTCTGTCTGTGCCGAGTGTATTATAAAATCGTGGGGGAGATGCCCGGCCTGGGATGCTGTTTGGAGACGGAATAAATGTTTTCTCATTCAGTCTCCAGTCAT
ENSG00000108679_ENST00000262776_LGALS3BP_mRNA	1913	2000	2	2	GACCAACTCCTCAGGTGTGGACTAGACGGCGTGGCCCAAGGGTGGTGAGAACCGGAGAACCCCAGGACGCCCTCACTGCAGGCTCCCC
ENSG00000108679_ENST00000262776_LGALS3BP_mRNA	2012	2134	3	10	CTTCCTCTCTGCAATGACCTTCAACAACCGGCCACCAGATGTCGCCCTACTCACCTGAGCGCTCAGCTTCAAGAAATTACTGGAAGGCTTCCACTAGGGTCCACCAGGAGTTCTCCCACCACC
ENSG00000108953_ENST00000264335_YWHAE_mRNA	883	897	2	2	AAGAGAAACCATCTC
ENSG00000109062_ENST00000262613_SLC9A3R1_mRNA	40	88	4	58	TCTCTCGGCTCCTCGCGGCTCGCGGCGGCCGACGGTTCCTGGGACACCT
ENSG00000109787_ENST00000261438_KLF3_mRNA	3119	3236	2	4	ATAAAAGTTGTAGGGACTGTGCACCTAAGAGGCTAAGAGGTCCCACTCATCCGCCCTGTGAACCAGCTGTAAAGAAATGTAGTTAAGAAATGCAAAGAAATGTGTTATCTTGGCACTT
ENSG00000110092_ENST00000227507_CCND1_mRNA	1240	1295	3	4	CTTTGCTCTTTCCCCCTTCCATCTCTGACTTAAGCAAAAGAAAAAGATTACCCAAA
ENSG00000110492_ENST00000395566_MDK_mRNA	596	698	3	3	TGACCCACCAGTGCCTTCTGTCTGCTCGTTAGCTTTAATCAATCATGCCCTGCCTTGTCCCTCTCACTCCCCAGCCCCACCCCTAAGTGCCCAAAGTGGGGAG
ENSG00000110906_ENST00000228495_KCTD10_mRNA	3267	3320	2	2	TCTGGCAGCTCTCTCTACCCAACTTTGCACTTGTAGTTTTGAGTCTTTGTCTCT
ENSG00000111145_ENST00000228741_ELK3_mRNA	1181	1304	3	3	CGCCCCCGCTGGTGCTCTCCGGCACCGACATCGGCTCCATCGCCCTCAACAGCCCAGCCCTCCCCTCGGGATCCCTCACCCCAGCCTTCTTCACCGCACAGACACCAAATGGATTGCTTCTGAC
ENSG00000111640_ENST00000229239_GAPDH_mRNA	1648	1729	2	4	ATGGCCCACATGGCCTCCAAGGAGTAAGACCCCTGGACCACCAGCCCCAGCAAGAGCACAAGAGGAAGAGAGAGACCCTCAC
ENSG00000111676_ENST00000396684_ATN1_mRNA	3490	3543	2	2	CTCACCTTACCCGGATCCCCTACCCAGCTGGAACTCTCCCTAACCCCCTGCTTC
ENSG00000112379_ENST00000251691_KIAA1244_mRNA	9904	9998	2	2	ATCGGTTTTCACAATTGAACCTCATGCACTGTCCACAGCATCTCACCTAGCTCCTGTATCTCCTGATCTGCTTTTAAAAATAGTTAGTTAGGCTG
ENSG00000112658_ENST00000265354_SRF_mRNA	2551	2620	2	2	CCCCTCTCCTCCCAGCTGCTTTACTTAAAGTTGATTTTGAACTTTTTATTTGAGGAGACGAAGTGAAAAC
ENSG00000112697_ENST00000230461_TMEM30A_mRNA	1445	1535	2	3	ATGTGCATCAAGGCCAGTCCTATTCAACCTAGCTTTCGAATGCTGATATCTGGTTAGTATGTCATTTTGAAGTTGGCACATAACTTTTCTA
ENSG00000113048_ENST00000261413_MRPS27_mRNA	1973	2015	2	2	TGGTCTCCCTCTCCCCAGCCCAGGTACATGAGGCCAAGGTGAA
ENSG00000113583_ENST00000231512_C5orf15_mRNA	517	565	2	2	ATCCCTCGCCTACTCCTCTGTCTCAAGAGGAAGCTGATAACAATGAAGA
ENSG00000115216_ENST00000233557_NRBP1_mRNA	1973	2070	2	3	TTGTACTCTCAGTCACCAGCTCTGGAATTAGATAAATTCCTTGAAGATGTCAGGAATGGGATCTATCCTCTGACAGCCTTTGGGCTGCCTCGGCCCCA
ENSG00000115216_ENST00000233557_NRBP1_mRNA	2398	2466	2	3	GAACAGTACCCTCAACTCAGCCGCTGTCACCGTCTCCTCTTAGAGCTCACTCGGGCCAGGCCCTGATCT
ENSG00000115310_ENST00000317610_RTN4_mRNA	133	187	2	2	CAGTCGGCCCAGCCCCTCTCAGTCCTCCCCAACCCCCACAACCGCCCGCGGCTCT
ENSG00000115310_ENST00000317610_RTN4_mRNA	862	1072	4	50	ATTCCTGCTGCTTTCATTGACAGTATTCAGCATTGTGAGCGTAACAGCCTACATTGCCTTGGCCCTGCTCTCTGTGACCATCAGCTTTAGGATATACAAGGGTGTGATCCAAGCTATCCAGAAATCAGATGAAGGCCACCCATTCAGGGCATATCTGGAATCTGAAGTTGCTATATCTGAGGAGTTGGTTCAGAAGTACAGTAATTCTGCT
ENSG00000115464_ENST00000398571_USP34_mRNA	7605	7698	2	2	AGGCCAGCTGCCCTTGAAAAGATGATAGCTTTAGTTGCTCTTTTGGTTGAACAGTCTCGATCAGAAAGGCATTTGACATTATCACAGACTGACA
ENSG00000115677_ENST00000391975_HDLBP_mRNA	4050	4105	2	2	AGAACCCTCTCCAGCCTGCTGACCCAAACCCAACCACACAATGGTTTGTCTCAATC
ENSG00000115694_ENST00000316586_STK25_mRNA	1832	1969	2	2	CTGTTCTCTATGCCCACTGCCCTCCTCCCTCTCCTGGCCCAGCAGTATTGCTCACGGGGGCTCCAGCCGCCGGCGTGGCCCTCATGAGCTACGCCTGGGTCTTCTGCAGACTCATGCAGCCCTATGGCCGCTCAGACC
ENSG00000116285_ENST00000377482_ERRFI1_mRNA	869	931	2	2	AGCTGTTTCTGCAGCAGATCTCAGCTATGTGTCTGACCAAAATGGAGGTGTCCCAGATCCAAA
ENSG00000116350_ENST00000373795_SFRS4_mRNA	1604	1686	2	2	GAATCACGCTCCAGATCAAAGTCAGCTTCAAAAACCCGATCTCGGTCCAAGTCTAGATCCAGGTCTGCTTCCAGATCGCCCTC
ENSG00000116489_ENST00000263168_CAPZA1_mRNA	2023	2071	2	2	CTCCCTCTGACTGCTTTGATCATCATTTATTGCATCTCATAACTAATTT
ENSG00000117139_ENST00000367265_KDM5B_mRNA	5282	5357	2	2	AAGCCAAGCCCTGCTCAGCAGACTGACCGAAGCTCACCAGTGAGACCCAGCAGTGAGAAGAATGACTGTTGCCGAG
ENSG00000117394_ENST00000426263_SLC2A1_mRNA	1923	2123	4	16	ATCAGCCTGAGTCTCCTGTGCCCACATCCCAGGCTTCACCCTGAATGGTTCCATGCCTGAGGGTGGAGACTAAGCCCTGTCGAGACACTTGCCTTCTTCACCCAGCTAATCTGTAGGGCTGGACCTATGTCCTAAGGACACACTAATCGAACTATGAACTACAAAGCTTCTATCCCAGGAGGTGGCTATGGCCACCCGTTC
ENSG00000117523_ENST00000338920_BAT2D1_mRNA	7664	7714	2	3	ATATAGATCTCAGCCAGCTTTTATGCAAAGCAGTTTATCCCAGCCATCTGT
ENSG00000117713_ENST00000324856_ARID1A_mRNA	1834	1897	2	3	AACCACCGTCCCAGACCCCTCATGCCCAACCTTCGTATCAGCAGCAGCCACAGTCTCAACCACC
ENSG00000117713_ENST00000324856_ARID1A_mRNA	2084	2164	3	3	GACGCTCTCCCAGCAGGCTGCGTATCCTCAGCCCCAGTCTCAGCAGTCCCAGCAAACTGCCTATTCCCAGCAGCGCTTCCC
ENSG00000117984_ENST00000236671_CTSD_mRNA	1796	1811	2	2	CCTGAGGGCCCCTCTG
ENSG00000117984_ENST00000236671_CTSD_mRNA	1860	1863	2	2	CGGG
ENSG00000118058_ENST00000359313_MLL_mRNA	4704	4713	2	2	AAGCTCTTTG
ENSG00000118058_ENST00000359313_MLL_mRNA	9018	9018	2	2	A
ENSG00000118181_ENST00000236900_RPS25_mRNA	229	312	2	4	GATAAACTCTGTAAGGAAGTTCCCAACTATAAACTTATAACCCCAGCTGTGGTCTCTGAGAGACTGAAGATTCGAGGCTCCCTG
ENSG00000120685_ENST00000352251_C13orf23_mRNA	2767	2827	2	2	TCAACATCCGTGCCCATCAGTTTATCTGCTTGCCTTAATCCTGCATTGTCAGGTCTCTCCA
ENSG00000120738_ENST00000239938_EGR1_mRNA	1221	1248	2	2	AAACCCAGCCGCATGCGCAAGTACCCCA
ENSG00000120875_ENST00000240100_DUSP4_mRNA	1918	2031	2	2	AAATGTGCCCAACCAGCTTTACTAAAGGGGGAGGAAGGGAGGGCAAAGGGATGAGAAGACAAGTTTCCCAGAAGTGCCTGGTTCTGTGTACTTGTCCCTTTGTTGTCGTTGTTG
ENSG00000121031_ENST00000314191_AC103686-3_mRNA	4549	4595	2	2	TGTCTGCCTTCTCTAGACCTCAGTTGTAAGCAGCTGGCCAGCGGACT
ENSG00000123066_ENST00000281928_MED13L_mRNA	603	645	2	2	GTGCCTAATGGATAAGAACTTCGTTAGGATTGGGAAATGGTTT
ENSG00000123416_ENST00000336023_TUBA1B_mRNA	876	960	3	3	ATCGAGCGCCCAACCTACACTAACCTTAACCGCCTTATTAGCCAGATTGTGTCCTCCATCACTGCTTCCCTGAGATTTGATGGAG
ENSG00000123473_ENST00000360380_STIL_mRNA	1718	1794	2	2	AATCCTCCTTTGATTAACCACTTGGAACACTTGAAGCCATTGCAACCCCAGCTTTATGATGAGAAACACAGTCCAGA
ENSG00000123989_ENST00000243776_CHPF_mRNA	2573	2623	2	2	CCTGACCCCACCCTGTCCCCGTGGGCCGTGGCATGGCCACACCCCACCCCA
ENSG00000123989_ENST00000243776_CHPF_mRNA	2633	2658	2	2	CAAAACCAGAGCCACCTGCCAGCCTC
ENSG00000123989_ENST00000243776_CHPF_mRNA	2699	2779	2	3	ACTGGTCCCCTCTCTGGCTCTGTGGGTCCCTGGGCTCTGGACAAGCACTGGGGGACGTGCCCCCAGAGCCACCCACTTCTC
ENSG00000124145_ENST00000372733_SDC4_mRNA	1949	2006	2	2	TACCCTTTCTGCCTTCTGTTTGGGACCCAGCTGGTGTTCTTTGGTTTGCTTTCTTCAG
ENSG00000124164_ENST00000475243_VAPB_mRNA	5998	6044	2	4	CCTCTTCCTCCAGCCTCTGAATCCCATTAGCCACAGCCTAGAACATT
ENSG00000124588_ENST00000338130_NQO2_mRNA	1259	1408	2	2	AAAGTCCTTGCCCCTCAGATCAGCTTTGCTCCTGAAATTGCATCCGAAGAAGAAAGAAAGGGGATGGTGGCTGCGTGGTCCCAGAGGCTGCAGACCATCTGGAAGGAAGAGCCCATCCCCTGCACAGCCCACTGGCACTTCGGGCAATAA
ENSG00000124635_ENST00000244601_HIST1H2BJ_mRNA	416	491	3	11	ACAGTGAGTTGGTTGCAAACTCTCAACCCTAACGGCTCTTTTAAGAGCCACCCA
ENSG00000124762_ENST00000244741_CDKN1A_mRNA	1051	1124	2	2	ACCCCCTTTCCTGGACACTCAGACCTGAATTCTTTTTCATTTGAGAAGTAAACAGATGGCACTTTGAAGGGGCC
ENSG00000124762_ENST00000244741_CDKN1A_mRNA	1771	1827	2	2	ATCCCTCCCCAGTTCATTGCACTTTGATTAGCAGCGGAACAAGGAGTCAGACATTTT
ENSG00000124766_ENST00000244745_SOX4_mRNA	3467	3492	2	3	ATTCTTAACTCTTTAAAGGATTCAAA
ENSG00000124766_ENST00000244745_SOX4_mRNA	3497	3548	2	2	ACTCAAATCTGTGCTGGACTTTAAAAAAACAATTCAGGACCAAATTTTTTCT
ENSG00000124942_ENST00000378024_AHNAK_mRNA	18598	18643	2	2	TGTCCAACCCACCCCCTCAACATGAGGGGCTTCCATTTTCTGTGTT
ENSG00000125148_ENST00000245185_MT2A_mRNA	386	544	3	10	ACCACGCCTCCTCCAAGTCCCAGCGAACCCGCGTGCAACCTGTCCCGACTCTAGCCGCCTCTTCAGCTCGCCATGGATCCCAACTGCTCCTGCGCCGCCGGTGACTCCTGCACCTGCGCCGGCTCCTGCAAATGCAAAGAGTGCAAATGCACCTCCTGC
ENSG00000125148_ENST00000245185_MT2A_mRNA	641	691	2	2	TGATGCTGGGACAGCCCCGCTCCCAGATGTAAAGAACGCGACTTCCACAAA
ENSG00000125398_ENST00000245479_SOX9_mRNA	1664	1834	2	6	CCTACCCGCCCATCACCCGCTCACAGTACGACTACACCGACCACCAGAACTCCAGCTCCTACTACAGCCACGCGGCAGGCCAGGGCACCGGCCTCTACTCCACCTTCACCTACATGAACCCCGCTCAGCGCCCCATGTACACCCCCATCGCCGACACCTCTGGGGTCCCTT
ENSG00000125834_ENST00000381482_STK35_mRNA	4245	4290	2	2	ATAGCATAAATGCAGGCCAGCGTTTTAGCCCCAAGTGCCTGCCCTT
ENSG00000125971_ENST00000357156_DYNLRB1_mRNA	620	668	2	2	TTTGTCGCCCTTGGAGAAAGCTGTTTTTCTTTAACTAAAAATAACCAAA
ENSG00000126247_ENST00000457326_CAPNS1_mRNA	1084	1128	2	6	TTGTTCTCTCAGTACTTGTTACCCAGCTTCTCAACATCCAGGGCC
ENSG00000126368_ENST00000246672_NR1D1_mRNA	1395	1439	2	2	CCCCTGCTCCGGTCCCCTCACCCCTGGTGGGCTTCTCCCAGTTTC
ENSG00000126464_ENST00000418929_PRR12_mRNA	318	361	2	2	CTCCTCTCTCCTCTCCCAGTTCCGCAGTCCTTCCTGGCAAACAG
ENSG00000127022_ENST00000247461_CANX_mRNA	2838	2846	2	2	ACTGTGTGT
ENSG00000127022_ENST00000247461_CANX_mRNA	2861	2923	3	3	TTACCTATTTCCTCAGATCCCCAGCTTTCTCCTCTGCTATGCATTTTCTTCACAGTGCAGCTT
ENSG00000127054_ENST00000435064_CPSF3L_mRNA	1873	1956	2	2	AGGCCCCCAGCTGAGGCCGGCAACTCACCCAGCCGCCACCTCTGCCCTCTCCCAGCTGGACAGACCCTGGGCCTGCACTTCAGG
ENSG00000127481_ENST00000375254_UBR4_mRNA	14805	14858	2	2	ATGTCCCTGAATCAGCTTTTGCCACTTGCTTGGCAAGACACAACACTTACCTCC
ENSG00000127603_ENST00000361689_MACF1_mRNA	7774	7844	2	2	TCAGGGCATCCTAACAGGCCCTGGAGATGTCTCTCTGTCCACCAGCCAAGTACAGAAAGAACTCCAGAGCA
ENSG00000127603_ENST00000361689_MACF1_mRNA	11587	11641	2	2	AGCACAGTTACCCTCTCCAGCCATTGATCATGAGCAGCTCAGGCAGCAACAAGAG
ENSG00000127603_ENST00000361689_MACF1_mRNA	16364	16387	2	2	AAGCCACTATCCACTTTGAATCCT
ENSG00000127666_ENST00000248244_TICAM1_mRNA	850	943	2	2	CTGCCTCCCTGGCCAGCAACTTGGAAATCAGCCAGTCCCCTACCATGCCCTTCCTCAGCCTGCACCGCAGCCCACATGGGCCCAGCAAGCTCTG
ENSG00000128342_ENST00000249075_LIF_mRNA	3682	3728	2	2	TTCCCCACCTCAATCCCGGCATCCAGCCTTCAGTCCCGCCCACGTGC
ENSG00000128989_ENST00000249822_ARPP19_mRNA	1610	1683	2	2	ATGCCCTCTGCCACCTGCTTTTTTTTCCCCTTTGTTCTTTGACTCAAATGGTATTGAGCTGTTTGTTGTATATG
ENSG00000128989_ENST00000249822_ARPP19_mRNA	4645	4737	2	2	ATTCCCAACTCTAACTCAGCACACACTGCCAGTCTTCCCCAATATCTGTCTCCTCTCAATTCCCCACCACACCTTATAAAATTGTAATCAAAG
ENSG00000130066_ENST00000379270_SAT1_mRNA	793	891	2	3	CACCCATTCCAAAGCTTTATTACCAGTGGCGTTGTTGCATGTTTGAAATGAGGTCTGTTTAAAGTGGCAATCTCAGATGCAGTTTGGAGAGTCAGATCT
ENSG00000130119_ENST00000336470_GNL3L_mRNA	2019	2061	2	2	CCCCCTCCTCCAGTAAAAACAGTCCCGGCTAGGTGCTGTGGCT
ENSG00000130255_ENST00000347512_RPL36_mRNA	289	454	2	8	AAGAAAAGGGTGGGGACGCACATCCGCGCCAAGAGGAAGCGGGAGGAGCTGAGCAACGTACTGGCCGCCATGAGGAAAGCTGCTGCCAAGAAAGACTGAGCCCCTCCCCTGCCCTCTCCCTGAAATAAAGAACAGCTTGAC
ENSG00000130702_ENST00000252999_LAMA5_mRNA	6521	6663	2	3	CCTGTTCCAGGCGGGCCTGTGGGCCACAGCATCCACTGTGAAGTGTGTGACCACTGTGTGGTCCTGCTCCTGGATGACCTGGAACGGGCCGGCGCCCTCCTCCCCGCCATTCACGAGCAACTGCGTGGCATCAATGCCAGCTC
ENSG00000131408_ENST00000253727_NR1H2_mRNA	1843	1947	3	4	CAGAAGGGGTGAAAGGGTTGCAGGTCCCGACCACTGACCCTTCCCGGCTGCCCTCCCTCCCCAGCTTACACCTCAAGCCCAGCACGCAGTGCACCTTGAACAGAG
ENSG00000131759_ENST00000394089_RARA_mRNA	687	766	2	2	CTGACCACTCTCCAGCACCAGCTTCCAGTTAGTGGATATAGCACACCATCCCCAGCCACCATTGAGACCCAGAGCAGCAG
ENSG00000132182_ENST00000254508_NUP210_mRNA	6821	6913	2	2	AGAAGGGACTCCCCAGGGCCTGGGGGAGGAGACCCTTGGAAAAGTCCTCTCTTCCCAGCTCCTGATTCTGGATCTGAGATTCTCAGATCACAG
ENSG00000132326_ENST00000254657_PER2_mRNA	3131	3189	2	3	AGCCGGACCTCGATCCCCAGACAGCCATGTGCTTGTCCAGCCACCCGGGCCACCCCACC
ENSG00000132510_ENST00000254846_KDM6B_mRNA	2736	2785	2	2	AAGTTCCCTCCACCCTCTCAGCCACAGCCACCACCACCCCCACCCCCCAG
ENSG00000134107_ENST00000256495_BHLHE40_mRNA	1739	1786	2	2	AGAGACTCCCTTCTCCCTTGCCAGCTCATCCGTCCGTCGACTCTTCTG
ENSG00000134250_ENST00000256646_NOTCH2_mRNA	7338	7378	2	2	ATCATCCTTTCCCAGCCTCTGTGGGCAAGTACCCCACACCC
ENSG00000134250_ENST00000256646_NOTCH2_mRNA	8702	8775	2	2	GTCCCAGATCTGAGCATTCTAGGCCTGTTTCACTCACTCACCCAGCATATGAAACTAGTCTTAACTGTTGAGCC
ENSG00000134250_ENST00000256646_NOTCH2_mRNA	9884	9966	2	2	CCCTTTCTGCCCTCCTGCTCCAGCCCCACTTCTGAAAGTATCAGCTACTGATCCAGCCACTGGATATTTTATATCCTCCCTTT
ENSG00000134686_ENST00000419414_PHC2_mRNA	1106	1355	3	6	AGCAGCAGCCACAGCCACAACAGCAGCAGCCGCCGCCCCAGCAGTCACGGCCTGTGCTCCAAGCTGAGCCCCACCCCCAGCTCGCCTCAGTCTCTCCAAGCGTGGCCCTCCAGCCCAGCTCAGAGGCCCATGCCATGCCACTAGGCCCGGTTACACCCGCCCTGCCACTCCAGTGTCCCACTGCCAACCTGCACAAGCCTGGCGGCAGTCAGCAGTGTCACCCTCCCACACCTGATACTGGGCCTCAGAA
ENSG00000134686_ENST00000419414_PHC2_mRNA	1638	1675	2	2	ACTGACCGACCTCAGCAGCCCCGGCATGACCTCAGGGA
ENSG00000135069_ENST00000421149_PSAT1_mRNA	1960	2027	2	3	AGTCTTCGCCTTCCTCTTTTTAAGCTGTTTTATGAAAAAGACCTAGAAGTTCTTGATTCATTTTTACC
ENSG00000135074_ENST00000257527_ADAM19_mRNA	2252	2316	2	2	AGACAGAACAACAAACTAGGCCAACTCAAGCCCTCAGCTCTCCCTTCCAAGCTGAGGCAACAGTT
ENSG00000135074_ENST00000257527_ADAM19_mRNA	4027	4140	3	10	CGAGATCACTGGAGAAGGCAGCCAGCAGCAGCTGCACTGGAACAGTCAGAGCAGGGAGCCTCTTCCTCAACCCAGCTTTTTGTCATTCACTTCCTTTTGTTCTCTCTCTGGTCA
ENSG00000135074_ENST00000257527_ADAM19_mRNA	6238	6288	2	2	TCACCCCCAACGCGTCCTCTCACACCGTCCACTGTGCGTTTGTATGTGTCT
ENSG00000135318_ENST00000257770_NT5E_mRNA	1055	1163	3	4	ACCCAGGAATTAGGGAAAACAATTGTCTATCTGGATGGCTCCTCTCAATCATGCCGCTTTAGAGAATGCAACATGGGCAACCTGATTTGTGATGCAATGATTAACAACA
ENSG00000135387_ENST00000341394_CAPRIN1_mRNA	1479	1480	2	2	AC
ENSG00000135686_ENST00000325279_KLHL36_mRNA	4133	4178	2	2	TTCTCCCCATCTCAGCCTGGGTCATGAACAAACGGGCAGTTGTTTG
ENSG00000135821_ENST00000331872_GLUL_mRNA	469	518	3	26	CTCCTCTCCTAACCTCGCTCTCGCGGCCTAGCTTTACCCGCCCGCCTGCT
ENSG00000135862_ENST00000258341_LAMC1_mRNA	5424	5474	2	2	TAGCCCTCCCCTGTCTCATCGATACCAGCAGAACCTCCTCAGTCTCAGTAC
ENSG00000135862_ENST00000258341_LAMC1_mRNA	7570	7621	2	2	TAATTACACTCCCGCAACACAGCCATTATTTTATTGTCTAGCTCCAGTTATC
ENSG00000136156_ENST00000378565_ITM2B_mRNA	503	615	3	4	AAATGAGCCCTCTGCAGATGCCCCAGCTGCTCTCTACCAGACAATTGAAGAAAATATTAAAATCTTTGAAGAAGAAGAAGTTGAATTTATCAGTGTGCCTGTCCCAGAGTTTG
ENSG00000136451_ENST00000258963_VEZF1_mRNA	1638	1672	2	2	AATATAGCAATGAGACCTGTAGAGAGCATGCCTTT
ENSG00000136826_ENST00000374672_KLF4_mRNA	889	943	2	2	AGCGGCCCTGCCAGCGCGCCCTCCACCTGCAGCTTCACCTATCCGATCCGGGCCG
ENSG00000136997_ENST00000377970_MYC_mRNA	1089	1197	2	4	GCAGGATCTGAGCGCCGCCGCCTCAGAGTGCATCGACCCCTCGGTGGTCTTCCCCTACCCTCTCAACGACAGCAGCTCGCCCAAGTCCTGCGCCTCGCAAGACTCCAGC
ENSG00000137267_ENST00000333628_TUBB2A_mRNA	671	675	2	2	ATAAC
ENSG00000137309_ENST00000311487_HMGA1_mRNA	904	998	2	3	ACACATGCCCTCCTGGACAAGGCTAACATCCCACTTAGCCGCACCCTGCACCTGCTGCGTCCCCACTCCCTTGGTGGTGGGGACATTGCTCTCTG
ENSG00000137331_ENST00000259874_IER3_mRNA	177	187	2	2	CCCTGCCGGGC
ENSG00000137331_ENST00000259874_IER3_mRNA	226	350	3	4	AGGGTTCTCTACCCTCGAGTGGTCCGGCGCCAGCTGCCAGTCGAGGAACCGAACCCAGCCAAAAGGCTTCTCTTTCTGCTGCTCACCATCGTCTTCTGCCAGATCCTGATGGCTGAAGAGGGTGT
ENSG00000137331_ENST00000259874_IER3_mRNA	416	521	4	4	CCGTCCTCGAGCCCTTTAATCTGACTTCGGAGCCCTCGGACTACGCTCTGGACCTCAGCACTTTCCTCCAGCAACACCCGGCCGCCTTCTAACTGTGACTCCCCGC
ENSG00000137331_ENST00000259874_IER3_mRNA	595	650	2	2	TGGGACTTCCGAGGCAACTTGAACTCAGAACACTACAGCGGAGACGCCACCCGGTG
ENSG00000137693_ENST00000282441_YAP1_mRNA	717	886	2	4	GAGCCCTGACTCCACAGCATGTTCGAGCTCATTCCTCTCCAGCTTCTCTGCAGTTGGGAGCTGTTTCTCCTGGGACACTGACCCCCACTGGAGTAGTCTCTGGCCCAGCAGCTACACCCACAGCTCAGCATCTTCGACAGTCTTCTTTTGAGATACCTGATGATGTACCT
ENSG00000137818_ENST00000260379_RPLP1_mRNA	83	240	2	4	AAGGCTGCGTTGGGGTGAGGCCCTCACTTCATCCGGCGACTAGCACCGCGTCCGGCAGCGCCAGCCCTACACTCGCCCGCGCCATGGCCTCTGTCTCCGAGCTCGCCTGCATCTACTCGGCCCTCATTCTGCACGACGATGAGGTGACAGTCACGGAG
ENSG00000138231_ENST00000260803_DBR1_mRNA	133	178	2	2	CTCACCTCCTCAGGCCGGCAGAATGCGGGTGGCTGTGGCTGGCTGC
ENSG00000139289_ENST00000266671_PHLDA1_mRNA	885	988	2	2	AAGAATCGTCAGGCCATCCTGGCGGTCAAATCCACGCGGCAGAAGCAGCAGCACCTGGTCCAGCAGCAGCCCCCCTCGCAGCCGCAGCCGCAGCCGCAGCTCCA
ENSG00000139289_ENST00000266671_PHLDA1_mRNA	1006	1030	2	2	AGCCTCAGCCGCAACCCCAGCCCCA
ENSG00000139289_ENST00000266671_PHLDA1_mRNA	1059	1189	2	2	AAGCCTCAGCCCCAGCAGCTCCACCCGTATCCGCATCCACATCCACATCCACACTCTCATCCTCACTCGCACCCACACCCTCACCCGCACCCGCATCCGCACCAAATACCGCACCCACACCCACAGCCGCA
ENSG00000139318_ENST00000279488_DUSP6_mRNA	386	500	3	6	CCGAGAGCGGCAGCTTCGCGCGCGGTGCGCTCGGCCTATGCCTGCCCCGAGGGGCGTCTGGTAGGCACCCCGCCCTCTCCCGCAGCTCGACCCCCATGATAGATACGCTCAGACC
ENSG00000139645_ENST00000267116_ANKRD52_mRNA	6544	6567	2	2	CCATGGCCCCTCTTCCTTCCTCAC
ENSG00000139722_ENST00000267202_VPS37B_mRNA	1273	1294	2	2	ATTTAGAATCGTGGTCCTTCTG
ENSG00000140262_ENST00000267811_TCF12_mRNA	2811	2888	2	2	AAAGCGGTTCACGTGCAGAGAACAAAGCAGTGACAACCATTGGCCCTTAGCATTCCCGGCATACCTATTAGTGTCTTA
ENSG00000140575_ENST00000268182_IQGAP1_mRNA	5175	5222	2	2	ATTGGAAGCAAAGACCTAGCCAACAACAGCACCTCAATCTGATACACT
ENSG00000140575_ENST00000268182_IQGAP1_mRNA	7074	7135	2	2	TGTCTCCTCTCTCTCCTCCTTTGACCTTCTCCTCGACCAGCCATCATGACATTTACCATGAA
ENSG00000140807_ENST00000268459_NKD1_mRNA	1095	1139	2	2	AATCCCACTCGATCTCGCTCCCATGAGCCGGAAGCCATCCACATC
ENSG00000141367_ENST00000269122_CLTC_mRNA	1479	1527	2	2	AGAGTGTCCCAGCCCAGCCAGGTCAAACTTCTCCTCTACTTCAGTACTT
ENSG00000141985_ENST00000269886_SH3GL1_mRNA	1921	2053	2	2	AAGCCCCGCCCTCAGAAAGCCAAGTACCTTTTCAGCTTTTTAACTGCCCCCATCCCAACCCAGGGAGGCCTGTGTCACTCTGGCACAAGCTGCCACCACCAGCCACCCACACCCACCCCAGCACACCTCACAC
ENSG00000142173_ENST00000300527_COL6A2_mRNA	657	676	2	3	ATCCGGCTCTTCGCCGTGGC
ENSG00000142173_ENST00000300527_COL6A2_mRNA	3326	3371	2	2	CGCCCAGCCCCAGGTCTCCCCAGGCCCTCCGCAGGCTGCCCGGCCT
ENSG00000142657_ENST00000270776_PGD_mRNA	1601	1616	2	2	GTTGTAAGAGACTCCT
ENSG00000142949_ENST00000359947_PTPRF_mRNA	3320	3401	2	2	AAAGGCTCTGGCCCACTCAGCCCCAGCATCCAGTCCCGGACCATGCCGGTGGAGCAAGTGTTTGCCAAGAACTTCCGGGTGG
ENSG00000143761_ENST00000272102_ARF1_mRNA	717	761	3	3	TTGCCCTCTGCTTTACTCTCATGTGGCAAACGTGCGGCTCGTGGT
ENSG00000143878_ENST00000272233_RHOB_mRNA	1624	1679	2	3	AACTGACTTGGGGAGGACACAGCTTCAGCACAGCCTCTCCTGCGGGCCAGCCCGCT
ENSG00000144485_ENST00000272937_HES6_mRNA	942	984	2	3	TCTCCTCCCTCCTCCCAGGGGTTCAGATGTGGTGGGGTAGGGC
ENSG00000144579_ENST00000273062_CTDSP1_mRNA	1489	1581	2	3	ACCCCCAGTCTGGGAACGGTGGACATCAAGTGCCTTGCATAGAGCCCCCTCTTCCCCGCCCAGCTTTCCCAGGGGCACAGCTCTAGGCTGGGA
ENSG00000144730_ENST00000296318_IL17RD_mRNA	3136	3183	2	2	TCTTAAGAGACTGCTACCCAGCTGGTCTGTATTATTGGAAGTTGCAGT
ENSG00000144730_ENST00000296318_IL17RD_mRNA	3185	3196	2	2	CGTGCTTTGGTT
ENSG00000146648_ENST00000275493_EGFR_mRNA	3116	3130	2	2	TCATTCAGGGGGATG
ENSG00000146776_ENST00000297416_ATXN7L1_mRNA	1704	1791	2	2	ATCAGCCATGCTCTCAAACGCAGCTTTCGTGACATCGCCGGACCCGAGCGCCCTCATGTCCCACACCACAGCTTTCCCTCATGTGGCC
ENSG00000148737_ENST00000369397_TCF7L2_mRNA	1816	1886	2	2	AGACTGAGCAGACCCAGCCTCTGTCGCTGTCCCTGAAGCCCGACCCCCTGGCCCACCTGTCCATGATGCCT
ENSG00000148737_ENST00000369397_TCF7L2_mRNA	1892	1903	2	2	ACCCGCCCTCCT
ENSG00000148840_ENST00000278070_PPRC1_mRNA	4206	4255	2	3	TAGGACTCCCCCTGAACCCTCAGCCAAGCAGCGGTCAATGCGCTGTTACC
ENSG00000149798_ENST00000279249_CDC42EP2_mRNA	790	856	2	2	GGTGGACCCCAGGCTCTCACCCTGCCCACAGCCCAGGCTCCACCCAAGCCCCCTCGCCTGCACCTGG
ENSG00000149948_ENST00000403681_HMGA2_mRNA	1342	1391	3	3	AATCCCTTCACAGTCCCAGGTTTAGTGAAAAACTGCTGTAAACACAGGGG
ENSG00000149948_ENST00000403681_HMGA2_mRNA	3319	3363	2	2	AAAACCATCTCTCTTCCAGCTGCTTCAGGGAGGTAGTTTCAAAGG
ENSG00000149948_ENST00000403681_HMGA2_mRNA	3657	3712	3	3	CACTACTACCTCTTAAGTCCCAGTATACCTCATTTTTCATACTGAAAAAAAAAGCT
ENSG00000150093_ENST00000302278_ITGB1_mRNA	3304	3362	2	2	TCACCTCTTCTAATCTTTTAATGTATTTGTTTGCAATTTTGGGGTAAGACTTTTTTTAT
ENSG00000150760_ENST00000280333_DOCK1_mRNA	5754	5794	2	2	ATGCCCTCTCCTTCTGTGTCCCCTGAGTCTGCTGTTTACCT
ENSG00000150782_ENST00000280357_IL18_mRNA	82	192	2	2	TTGCCCTCCTGGCTGCCAACTCTGGCTGCTAAAGCGGCTGCCACCTGCTGCAGTCTACACAGCTTCGGGAAGAGGAAAGGAACCTCAGACCTTCCAGATCGCTTCCTCTCG
ENSG00000151748_ENST00000324679_SAV1_mRNA	2035	2109	2	2	AAAGTAAGGAACCCAGCTGGGCGTGGTGGCTCACTCCTGTAATCCCAGCATTTTGGGAGGCCGAGGTGGGTGGAC
ENSG00000152102_ENST00000409185_FAM168B_mRNA	609	657	2	2	AACTCCTGTCGCCCCCCACCCGGTCACTGTGCCCACGTACCGGGCCCCA
ENSG00000152104_ENST00000366956_PTPN14_mRNA	3754	3787	2	2	ATTTAATCACCCCAATCCAGCTCCTGGAGGAGGG
ENSG00000152382_ENST00000367874_TADA1_mRNA	781	892	2	2	AGAAAGCCCTCCAGCTTTTACTGCTCCCTGTGCTGGTCAGAATCCAGCTTCTCACCCACCCCCTGATGATGCTGAGCAGCAGGCTGCACTCCTGCTGGCATGCTCCGGAGAC
ENSG00000153201_ENST00000283195_RANBP2_mRNA	9100	9159	2	2	GAATTAAAGCCCTTAAATGTTTCAAATAATGCTTTAGTTTGGACTGCCTCAGATTATGCT
ENSG00000153317_ENST00000357668_ASAP1_mRNA	5557	5696	3	3	AGGAATTTGAGTTCTCTCTAACCCAGCTTACTGTGGGACATAGGAAAACTCAGTAGAAATACCTTTGGTGATCTTGTTGAGTTTAAGTCTGATCTTGATCTTAAACTCAGTAAGCCACTATCTGCAATTTTGTACATTAT
ENSG00000153339_ENST00000283351_KIAA1012_mRNA	4264	4316	2	2	ATTAAAACGAGTCTTCACTACCCAGAATCATTTAATCATCCATTTCATCAAAA
ENSG00000156469_ENST00000287025_MTERFD1_mRNA	494	558	2	2	AGATTATTGCAGACCCTCCATTGCCACCAGCTTCATTCACACTTCGAGACTATGTGGATCATTCT
ENSG00000156508_ENST00000309268_EEF1A1_mRNA	887	947	2	3	ATTGATGCCCCAGGACACAGAGACTTTATCAAAAACATGATTACAGGGACATCTCAGGCTG
ENSG00000156639_ENST00000287218_ZFAND3_mRNA	655	744	2	3	AATACCTCGATAACCACGCCAACTCTTAGTCCCAGCCAGCAGCCGCTTCCGACAGAACTGAATGTAACTTCACCGAGTAAAGAGGAGTGT
ENSG00000156976_ENST00000323963_EIF4A2_mRNA	1194	1210	2	3	TTACTGAAGAAGACAAG
ENSG00000157500_ENST00000288266_APPL1_mRNA	127	170	2	3	CACCGCCCTCCCTCCGCCACGATGCCGGGGATCGACAAGCTGCC
ENSG00000159023_ENST00000373797_EPB41_mRNA	24	71	2	9	CTCGCTCGCTCCCTCCCTCCGCTGGTGCGTTTAGTCAGTCAGCCAGCA
ENSG00000159140_ENST00000356577_SON_mRNA	7683	7774	2	2	ATTTTCTCTTTAGGGTATTGAGAAATGGAGCCCTTACCAGACCCAATTGTATGTTTTTCTTGAATAGGTATTGATAAATGGAAGCGCTTACC
ENSG00000159217_ENST00000290341_IGF2BP1_mRNA	5723	5765	2	2	TCCTCCCCTCCTCCCAGTCCTTATCAATCTTTTTTCCTTTTTC
ENSG00000159335_ENST00000309083_PTMS_mRNA	136	181	2	5	ACCCCCGCCCCACCCCGCGCGCCTCTGCCGCCTCTTCCAGAGACCC
ENSG00000159335_ENST00000309083_PTMS_mRNA	805	880	3	4	ACTGCGCCCTCCACCCTCACTCTGCCATTGTTCCACCTCCTGACCTGCTCCATCTGAGCTCTCCAGCTGGCCCCCA
ENSG00000160007_ENST00000404338_GRLF1_mRNA	3003	3033	2	2	ACTGCCTTCTCTGTCCAAAGACCATTCTAAG
ENSG00000160014_ENST00000291295_CALM3_mRNA	801	890	2	2	TTGAAGCCCTCCCCAGATCCCCTTGGGGAGCCTCTGCCCTCCTCCAGCCCGGATGGCTCTCCTCCATTTTGGTTTGTTTCCTCTTGTTTG
ENSG00000160213_ENST00000291568_CSTB_mRNA	402	454	2	2	GAAAACAAGCCCTTGACCTTATCTAACTACCAGACCAACAAAGCCAAGCATGA
ENSG00000160710_ENST00000368474_ADAR_mRNA	976	1043	2	2	TGGTAAGACCAGACAGTCATAGCCAAGGATCCCCAAACTCAGACCCAGGTTTGGAACCTGAAGACAGC
ENSG00000163132_ENST00000382723_MSX1_mRNA	1365	1507	2	2	ACACTCTCGAGTTAAAGATGGGGAAACTGAGGGCAGAGAGGTTAACAGATTTATCTAAGGTCCCCAGCAGAATTGACAGTTGAACAGAGCTAGAGGCCATGTCTCCTGCATAGCTTTTCCCTGTCCTGACACCAGGCAAGAAA
ENSG00000163171_ENST00000295324_CDC42EP3_mRNA	1680	1792	2	2	CTTACAGGTTCCCTCCTCTCCCTGCAGCTTGATCTTGGGCCCTCACTTTTGGATGAGGTGCTGAATGTAATGGATAAAAATAAGTAACAAGATGCCAACTTTTTTCCTTTGGG
ENSG00000163399_ENST00000295598_ATP1A1_mRNA	358	465	2	2	AAGAAAGAAGTTTCTATGGATGATCATAAACTTAGCCTTGATGAACTTCATCGTAAATATGGAACAGACTTGAGCCGGGGATTAACATCTGCTCGTGCAGCTGAGATC
ENSG00000163479_ENST00000368312_SSR2_mRNA	307	422	2	3	AAATGGGACCGGATTGCCCCTGCTAGCAATGTCTCCCACACTGTGGTCCTGCGCCCTCTCAAGGCTGGTTATTTCAACTTCACCTCGGCAACAATTACTTACCTGGCCCAGGAGGA
ENSG00000163814_ENST00000296129_CDCP1_mRNA	2434	2596	3	3	GGCACCATGGGGGTCTGTCCTCCCTCCCCACCCACCATATGCTCCAGGGCCCCAACTGCAAAGTTGGCCACTGAGGAGCCACCTCCTCGCTCCCCTCCTGAGTCTGAGAGTGAACCGTACACCTTCTCCCATCCCAACAATGGGGATGTAAGCAGCAAGGACA
ENSG00000163814_ENST00000296129_CDCP1_mRNA	5174	5200	2	5	AAGCAGGACTAGGTGCCCTGCATTCCA
ENSG00000163848_ENST00000360647_ZNF148_mRNA	2443	2493	2	3	ACCATGCCCATCAATAGCTTTCGATCAGGAATGAATTCTCCACTAAGAACA
ENSG00000164111_ENST00000296511_ANXA5_mRNA	491	591	2	2	CTGAAATCAGAACTAACTGGAAAATTTGAAAAATTAATTGTGGCTCTGATGAAACCCTCTCGGCTTTATGATGCTTATGAACTGAAACATGCCTTGAAGGG
ENSG00000164465_ENST00000296955_DCBLD1_mRNA	407	487	2	5	TGCTTCTGACTATCTTCTCTTCACCAGCTCTTCAGATCAATATGGTCCATACTGTGGAAGTATGACTGTTCCCAAAGAACT
ENSG00000164574_ENST00000297107_GALNT10_mRNA	1794	1918	2	2	AAGACCCTGTACCACCCTGTCAGTGGCAGCTGCATGGACTGCAGTGAAAGTGACCATAGGATCTTCATGAACACCTGCAACCCATCCTCTCTCACCCAGCAGTGGCTGTTTGAACACACCAACTC
ENSG00000164684_ENST00000327835_ZNF704_mRNA	8773	8829	2	2	CTCTCCATCCGGCCTCATGAGTCTTCGTTACCAAGTAAAATTACCACTGCTTCACCT
ENSG00000164924_ENST00000395957_YWHAZ_mRNA	906	974	2	2	CTGCTCTCTTGCAAAGACAGCTTTTGATGAAGCCATTGCTGAACTTGATACATTAAGTGAAGAGTCATA
ENSG00000164924_ENST00000395957_YWHAZ_mRNA	2080	2128	2	2	AACTACTTTCTCTACAGCTTTTCATGTAAATTAGTCTTGGTTCTGAAAC
ENSG00000164924_ENST00000395957_YWHAZ_mRNA	2163	2184	2	2	ATTCCTTATTCCCTCTTGGCAG
ENSG00000164951_ENST00000396200_PDP1_mRNA	289	340	2	2	TACACACCTCATCCAGCATATGCTACCTTTTGCAGGCCAAAGGAGAACTGGT
ENSG00000164951_ENST00000396200_PDP1_mRNA	347	347	2	2	A
ENSG00000164951_ENST00000396200_PDP1_mRNA	1644	1702	2	2	TGAGCGCCTCTCTAAAATGCTTAGTCTTCCTGAAGAGCTTGCTCGAATGTACAGAGATG
ENSG00000164951_ENST00000396200_PDP1_mRNA	3547	3650	2	2	CTAGCAAACCCTATTTTCAGCTACTATTTGAATATTCTTGAACACCACCACTGAAGAGTTTCATATACACCAAATAATGTCTCATCTCTATAGTACAGGGAATA
ENSG00000165671_ENST00000439151_NSD1_mRNA	6958	7058	2	2	AAATCCCAATCCTTGGTTTCCAGCCAGAGGCCACTGGACAGGCCACCAGCAGTGGCAGGACCAAGACCCCAGCTAAGCGACAAACCCTCTCCAGTGACCAG
ENSG00000166025_ENST00000433060_AMOTL1_mRNA	1335	1365	2	3	AGCCCCATGTCCTCCCAGACCTCTTCCGCCA
ENSG00000166747_ENST00000299980_AP1G1_mRNA	1836	2001	3	4	ATTTTAGAAAGTGTCCTAATCTCTAATATGTCCACCTCTGTGACACGAGGTTATGCCCTCACTGCCATTATGAAGCTTTCCACTCGATTCACTTGTACTGTAAACCGAATTAAGAAAGTGGTTTCCATCTACGGAAGCAGCATTGATGTGGAACTCCAGCAGAGGG
ENSG00000167470_ENST00000300952_MIDN_mRNA	1150	1208	2	2	CTCCCTCGCCCATCACAGCCGGCTCCTTCCGGTCCCACGCAGCCTCCACCACCTGCCCG
ENSG00000167526_ENST00000311528_RPL13_mRNA	429	572	2	5	AGCGGCTGAAGGAGTACCGCTCCAAACTCATCCTCTTCCCCAGGAAGCCCTCGGCCCCCAAGAAGGGAGACAGTTCTGCTGAAGAACTGAAACTGGCCACCCAGCTGACCGGACCGGTCATGCCCGTCCGGAACGTCTATAAGA
ENSG00000167543_ENST00000301057_TP53I13_mRNA	1246	1288	2	2	CCTCCTCCCGCCCACGCCGGACAGCGGCCCGGAAGGCGAGAGC
ENSG00000167601_ENST00000301178_AXL_mRNA	2879	2944	2	3	AACCCTCCACCTGGTACTCCCTCTCAGGATCCAAGCTAAGCACTGCCACTGGGGAAAACTCCACCT
ENSG00000167978_ENST00000301740_SRRM2_mRNA	1670	1725	3	3	ATGGCGGCTCCCCACAACCCCTTGCAACCACCCCCTTAAGCCAGGAGCCAGTGAAC
ENSG00000167978_ENST00000301740_SRRM2_mRNA	7354	7399	2	2	AACTTGGCCAGCCCCAGAACAGCGGTGGCACCTTCGGCTGTGAACC
ENSG00000168298_ENST00000304218_HIST1H1E_mRNA	634	808	4	24	AAAGCAGTTAAACCCAAGGCGGCTAAACCAAAGACCGCCAAGCCCAAGGCAGCCAAGCCAAAGAAGGCGGCAGCCAAGAAAAAGTAGAAAGTTCCTTTGGCCAACTGCTTAGAAGCCCAACACAACCCAAAGGCTCTTTTCAGAGCCACCCA
ENSG00000168488_ENST00000336783_ATXN2L_mRNA	2440	2542	2	2	AACACCAGCCAGCCTCAGCCCCGCCGATGATGCAGGCCGCCGCGGCTGCTGGCCCGCCTCTGGTGGCTGCCACGCCCTATTCTTCCTACATCCCCTACAACCC
ENSG00000168528_ENST00000373709_SERINC2_mRNA	926	944	2	2	TCCAGGACGCCCAGCCCAA
ENSG00000169047_ENST00000305123_IRS1_mRNA	3296	3296	2	2	A
ENSG00000169155_ENST00000373464_ZBTB43_mRNA	3773	3819	2	2	ACTGATCACCCTCTCCCATGGTATTAGCAGAGCATTTTCTGCCTGTT
ENSG00000169564_ENST00000303577_PCBP1_mRNA	1272	1296	2	2	TACTATCACTGGCTCTGCTGCCAGT
ENSG00000169710_ENST00000306749_FASN_mRNA	4091	4136	2	2	CGGCCTCAGCTCTCAGCAACATGGTGGCTGCCCTGAGAGAAGGGGG
ENSG00000170043_ENST00000303731_TRAPPC1_mRNA	664	789	2	2	CCAGAGCAACAGCCTAAAGGCCTGCCCTGATGCTCTCCTCCTACCAGAGTGAAGCCCACAGAGTCCCTCCACCTCCACACCAGGCCCTCTCTCCAGTTTTATCCCCTGCCTAATGCTGCGAGAAGC
ENSG00000170421_ENST00000293308_KRT8_mRNA	425	478	2	2	AAGGTACGGTTCCTGGAGCAGCAGAACAAGATGCTGGAGACCAAGTGGAGCCTC
ENSG00000170689_ENST00000311177_HOXB9_mRNA	1146	1281	2	4	TTCTGGGAAGTCCTAGCCCCTCACTTCCAGCTTGCCTGTTTCTTCTCTACACCCACCCAAAAGTCACCCAGGGACACTCCAACTCTACACAGCTCAGCAGACATCCACACACAGTAATGGGGTGAGCTCACAACCA
ENSG00000170776_ENST00000394518_AKAP13_mRNA	1	45	3	3	GAAGCGCCTGTGCTCTGCCGAGACTGCCGTGCCCATTGCTCGCCT
ENSG00000171604_ENST00000302517_CXXC5_mRNA	940	986	2	2	TCCCGCCCGCTCTCCCACTACTCTTCTTTTGGCAGCAGTGGTGGTAG
ENSG00000171681_ENST00000261168_ATF7IP_mRNA	3282	3321	2	2	AGTAACTCAGGTGACCACAAGACTCCCTGTACCAAGAGCT
ENSG00000171793_ENST00000372621_CTPS_mRNA	2975	3067	2	3	AAAGAATCTTTTGGGGGAAACTTCCTCTAAAACCCTCTCATATATAGACAGCTTTGACTGGAGGGTCCATTTTTCTTCCAGGATGGTGTTACT
ENSG00000172086_ENST00000347055_KRCC1_mRNA	9	58	2	10	CCTCTCCGCCACCTCCACCGCGGCTTATCCCCTGGCTGGCGGCGTTGGCG
ENSG00000172534_ENST00000310441_HCFC1_mRNA	3953	4067	2	3	ATCGCCGACTCAGGCCAGGGTGATGTGCAGCCTGGCACTGTCACCTTGGTGTGCTCCAACCCACCCTGTGAGACCCACGAGACTGGCACCACCAACACGGCCACCACTACTGTTG
ENSG00000173120_ENST00000401583_KDM2A_mRNA	3340	3411	2	2	AGATCAGTCCTCCAATCTACTCACTGCTGTCGGGTCTTCCACTCGCTACTCTCTCACAGAGCTCAATATGGC
ENSG00000173542_ENST00000309395_MOBKL1A_mRNA	2890	2944	2	2	AATCTTGCCCTTTCAAGCCTTATACAGTAGTACACTGTACTTGTTTTTAGTAGTA
ENSG00000173744_ENST00000310078_AGFG1_mRNA	1719	1813	2	3	AGTGGCAGCTTTCAGCAGCCTGCCTTTCCAGCCCAAGCAGCTTTCCCTCAACAGACAGCTTTTTCTCAACAGCCCAATGGTGCAGGTTTTGCAGC
ENSG00000173812_ENST00000469257_EIF1_mRNA	550	638	2	3	TCTCCCTTGTCACAGGTTTAAAAACCTCACAGCTTGTATAATGTAACCATTTGGGGTCCGCTTTTAACTTGGACTAGTGTAACTCCTTC
ENSG00000174231_ENST00000304992_PRPF8_mRNA	6255	6310	2	3	ATCACCTCCACCACCAGCAACTATGAGACCCAGACTTTCTCATCCAAGACTGAGTG
ENSG00000174231_ENST00000304992_PRPF8_mRNA	6660	6710	2	2	CCCCAGGATGTCACCACCCATGCCAAGATCATGGCTGACAACCCATCTTGG
ENSG00000174903_ENST00000311481_RAB1B_mRNA	1669	1734	2	2	CCCTGCCCTCTGGCACAGCTGCTTCCTGCAAGAAAGCAAGTCTTTGGTCTCCCTGAGAAGCCATGT
ENSG00000175063_ENST00000356455_UBE2C_mRNA	498	524	2	2	TGATGTCAGGACCATTCTGCTCTCCAT
ENSG00000175216_ENST00000354558_CKAP5_mRNA	4037	4119	2	2	TCGTGCCATCCTGAACCGGATGTGCCTTGTCTACCCAGCTAGCAAGATGTTTCCCTTTATCATGGAAGGAACCAAATCCAAAA
ENSG00000175592_ENST00000312562_FOSL1_mRNA	1341	1452	2	2	ACTCTCCATCACCCTCTTCCTGTGATCCACCCAACCCTATCTCCTGACAGAAGGTGCCACTTTACCCACCTAGAACACTAACTCACCAGCCCCACTGCCAGCAGCAGCAGGT
ENSG00000177169_ENST00000321867_ULK1_mRNA	3841	3910	3	4	AGTCTCCAGGAGCCTCTCCCTCCGAGATACCCACCCAGCTTTGTCAATCACCCAAGCACTTTATGCATAT
ENSG00000177200_ENST00000398510_CHD9_mRNA	6531	6596	2	2	AGAACAGAACCCCTAACTCCAAACCCAGCTTCTAAGAAACCAAGAGTCCACAAAAGGGGATCAGAA
ENSG00000177426_ENST00000340165_TGIF1_mRNA	1002	1163	3	5	AGAGTGGTCTTTTCAACACTCCTCCCCCTACTCCACCGGACCTCAACCAGGACTTCAGTGGATTTCAGCTTCTAGTGGATGTTGCACTCAAACGGGCTGCAGAGATGGAGCTTCAGGCAAAACTTACAGCTTAACCCATTTTCAAGCAAAACAGTTCTCAGA
ENSG00000177606_ENST00000371222_JUN_mRNA	2973	3023	2	2	ATACTCCTCCTCCCCCAGCTATCTATATGGAATTGCTTACCAAAGGATAGT
ENSG00000177697_ENST00000322008_CD151_mRNA	1326	1380	2	3	CTCTGCCCCTCCCAACCCAGCCCTCGTCTCCCTCGACAGCGCCCCTGCTGTCTTC
ENSG00000178209_ENST00000345136_PLEC_mRNA	329	344	2	2	ATGAAGACCTCCGCGA
ENSG00000178209_ENST00000345136_PLEC_mRNA	9651	9713	2	2	AAGGGCCGACGCCAAGGCCTACAGTGACCCCAGCACAGGGGAGCCGGCCACCTACGGCGAGCT
ENSG00000178209_ENST00000345136_PLEC_mRNA	13433	13496	3	4	TCACCTGCCCTAAGACCAAGCTCAAGATCTCCTATAAGGACGCGCTGGACCGCAGCATGGTGGA
ENSG00000178209_ENST00000345136_PLEC_mRNA	13930	13965	2	2	AGACAGCCTGTATCTTGGGGGACAGGGCTGGCCCAG
ENSG00000178209_ENST00000345136_PLEC_mRNA	14127	14256	3	4	AACCCTGTCTGTAGAGGGCCCTGGTGTTTCTAGCACTGGCCTGCACGGTGGGCCTTGCTGGGGACGGGGGGCCCCAGTCAGCCTCTCTCCCAGTCTACCCAGAGAAGCCCCTTCCCCATGGGAAGACGAG
ENSG00000178209_ENST00000345136_PLEC_mRNA	14517	14542	2	2	ACTGGGGTGCCGCCTGCCCGTCTCTC
ENSG00000178567_ENST00000322716_EPM2AIP1_mRNA	169	216	2	4	TCCTCCTCTCCCCTTGCGGCCTTTCTAACGTTGGCCCTGCTCTTGTGG
ENSG00000178951_ENST00000322357_ZBTB7A_mRNA	4174	4210	2	3	CTTAAGCCTGTCAGCCCCCTCCAAATGTCTCAGGATC
ENSG00000178971_ENST00000315684_C17orf68_mRNA	5266	5311	2	2	CGAATCCTGCCGACTACGTCATATTTTTTTCTTCAGCATACTGACC
ENSG00000179051_ENST00000375436_RCC2_mRNA	2667	2733	2	2	GCCTTGTGCTTTGGTCTCTTTTTCTCCCCCCCGCCTGGATCCTGCCTCGCGCGGGCCGTCCTGTTGC
ENSG00000179912_ENST00000347140_R3HDM2_mRNA	2700	2744	2	2	CAGCACCCTCTCCTGTCACCAGCCTCAGCAGTGTCTGCACAGGAC
ENSG00000180370_ENST00000327134_PAK2_mRNA	4520	4578	2	2	AGGCACCCGCCACCACACCCAGCTATTTTTTTGTATTTTTAGTAGAGACAGAGTCTCAC
ENSG00000180370_ENST00000327134_PAK2_mRNA	4582	4664	2	2	ATTGCCCAGGCTGGTCTCCAACTCCTGAGCTCAGGCAGTCTGCCCACCTTGGCCTCCCAAAGTGCTGCAGTTACAGGCGTGAG
ENSG00000180596_ENST00000396984_HIST1H2BC_mRNA	336	482	3	4	GAGAGCTGGCCAAGCACGCCGTGTCGGAGGGCACCAAGGCCGTCACCAAGTACACCAGCTCCAAGTAAACATTCCAAGTAAGCGTCTTAACACCTAACCCCAAAGGCTCTTTTAAGAGCCACCCAGATACCCACTAAAAGAGCTGTG
ENSG00000180917_ENST00000434935_FTSJD1_mRNA	289	335	3	3	TCCGGACAGCCTTCCCCCCAGTCCGGCGCACCATCTCCCTGCCTTGT
ENSG00000181222_ENST00000322644_POLR2A_mRNA	1987	2039	2	2	AAATCTTCTCCCTCATCATACCTGGTCACATCAATTGTATCCGTACCCACAGT
ENSG00000181222_ENST00000322644_POLR2A_mRNA	5115	5229	3	5	AGTCCCAACTATAGTCCCACATCACCCAGCTATTCGCCAACGTCACCCAGCTACTCACCGACCTCTCCCAGCTACTCACCCACCTCTCCCAGCTACTCGCCCACCTCTCCCAGCT
ENSG00000181222_ENST00000322644_POLR2A_mRNA	5352	5407	3	3	AGCTATTCTCCCACTTCTCCCAGCTACTCACCTACCTCTCCAAGCTATTCACCCAC
ENSG00000181222_ENST00000322644_POLR2A_mRNA	5419	5624	3	5	ACTCACCCACTTCCCCAAGTTACTCACCCACCAGCCCGAACTATTCTCCAACCAGTCCCAATTACACCCCAACATCACCCAGCTACAGCCCGACATCACCCAGCTATTCACCTACTAGTCCCAACTACACACCTACCAGCCCTAACTACAGCCCAACCTCTCCAAGCTACTCTCCAACATCACCCAGCTATTCCCCGACCTCACCA
ENSG00000181222_ENST00000322644_POLR2A_mRNA	5715	5808	3	4	AGCCCAGCCTCACCCAAGTACACCCCAACCAGTCCTTCTTACAGTCCCAGCTCCCCAGAGTATACCCCAACCTCTCCCAAGTACTCACCTACCA
ENSG00000182217_ENST00000392932_HIST2H4B_mRNA	313	407	2	4	ACGGCTTCGGAGGCTAGGCCGCCGCTCCAGCTTTGCACGTTTCGATCCCAAAGGCCCTTTTTAGGGCCGACCACTTGCTCATCTGAGGAGTTGGA
ENSG00000182325_ENST00000331890_FBXL6_mRNA	1557	1606	2	2	TTCCCCGGGGTCTGAAGCGGGCCTACCGGGGCCTGGAGGAAGTCCAGTGG
ENSG00000182718_ENST00000451270_ANXA2_mRNA	1	245	4	26	GCTCAGCATTTGGGGACGCTCTCAGCTCTCGGCGCACGGCCCAGCTTCCTTCAAAATGTCTACTGTTCACGAAATCCTGTGCAAGCTCAGCTTGGAGGGTGATCACTCTACACCCCCAAGTGCATATGGGTCTGTCAAAGCCTATACTAACTTTGATGCTGAGCGGGATGCTTTGAACATTGAAACAGCCATCAAGACCAAAGGTGTGGATGAGGTCACCATTGTCAACATTTTGACCAACCGCA
ENSG00000183283_ENST00000412716_DAZAP2_mRNA	576	670	2	2	GATGCCCTCCCAATGCTGCTCAGCTTGCAGTCATGCAGGGAGCCAACGTCCTCGTAACTCAGCGGAAGGGGAACTTCTTCATGGGTGGTTCAGAT
ENSG00000183558_ENST00000369161_HIST2H2AA3_mRNA	288	347	2	3	ATCATCCCTCGTCACCTCCAGCTGGCCATCCGCAACGACGAGGAACTGAACAAGCTGCTG
ENSG00000183558_ENST00000369161_HIST2H2AA3_mRNA	470	517	2	2	CCCAGCCCGGCCCGCGTCTCGAAGGGGCACCTGTGAACTCAAAAGGCT
ENSG00000184009_ENST00000331925_ACTG1_mRNA	1854	1909	2	2	ATGTGAGAACATTAGGCCCCAGCAACACGTCATTGTGTAAGGAAAAATAAAAGTGC
ENSG00000184897_ENST00000333762_H1FX_mRNA	1160	1209	2	2	GTCTTTCCCCTCCCCCAACGATGTAGCGTTTTTCGTTGTTTGCTTTAGGT
ENSG00000185591_ENST00000327443_SP1_mRNA	1597	1642	2	2	CACTCTCACACCCATTGCCTCAGCTGCTTCCATTCCTGCTGGCACA
ENSG00000185650_ENST00000439696_ZFP36L1_mRNA	203	360	3	8	AACTATAGTGCTCCCAGTGCAGGGGGTTGCCTGCTGGACAGAAAGGCAGTGGGCACCCCTGCTGGTGGGGGCTTCCCTCGGAGGCACTCAGTCACCCTGCCCAGCTCCAAGTTCCACCAGAACCAGCTCCTCAGCAGCCTCAAGGGTGAGCCAGCCCC
ENSG00000185650_ENST00000439696_ZFP36L1_mRNA	897	921	2	3	AGGAGCTGGCAAGCCTCTTTGCCCC
ENSG00000185650_ENST00000439696_ZFP36L1_mRNA	936	1137	4	13	CCGGGGGTGGCTCCCCGACCACCTTCCTCTTCCGGCCCATGTCCGAGTCCCCTCACATGTTTGACTCTCCCCCCAGCCCTCAGGATTCTCTCTCGGACCAGGAGGGCTACCTGAGCAGCTCCAGCAGCAGCCACAGTGGCTCAGACTCCCCGACCTTGGACAACTCAAGACGCCTGCCCATCTTCAGCAGACTTTCCATCTC
ENSG00000185650_ENST00000439696_ZFP36L1_mRNA	1260	1365	2	7	AAGCTCAACCCCTTTCCCCCAGCACCTCAGAATGTGCCCTCCCTCTCCCCCTCATAACCCCACCTAACATAAGGACAAGTCAATTTGTCAGTAGCTTCTTCTGGCT
ENSG00000185650_ENST00000439696_ZFP36L1_mRNA	1579	1673	3	3	TGGGCCTCCCGGAGCCTCTGCCCATGGCGGGGTGGAGACCCGGAACCAGCAGCCCCCTCCACTGGCGACACAACTGCACCTTCCCTCATTTCAGT
ENSG00000185883_ENST00000330398_ATP6V0C_mRNA	678	770	2	4	CGCCCTCATCCTCTCCACAAAGTAGACCCTCTCCGAGCCCACCAGCCACAGAATATTATGTAAAGACCACCCCTCCTCATTCCAGAACGAACA
ENSG00000187678_ENST00000344120_SPRY4_mRNA	312	322	2	2	AGCCCCTTCTT
ENSG00000187678_ENST00000344120_SPRY4_mRNA	354	397	2	2	ACCCACTCACCATCCTACCCATTGACCAGGTGAAGACCAGCCAT
ENSG00000187678_ENST00000344120_SPRY4_mRNA	405	498	2	2	ATGACTACATAGACAACCCTAGCCTGGCCCTGACCACCGGCCCAAAGCGGACCCGGGGCGGGGCCCCAGAGCTGGCCCCGACGCCCGCCCGCTG
ENSG00000187678_ENST00000344120_SPRY4_mRNA	1145	1426	4	91	AAGCCTTTCTGACAGTTTGTGTCGAAGCCCCAGTGCTCTGCCTGGAAACCTGGTTCTCTTCTGACATCTAAGAAGACTGCAGCAAGGTCAGAGGTTTTAGCCTCCTGAGGCTGACCTTGCTAGTCTGCCCACTCCCTACCCCCAGCTTCGGAAAATACAGAGACCACCACCACGTACCCTGTATTCCCCAAGGTGATGAAGAAGCACTTTGGGGCTTTTTTTCAGGGTCCTGAAACTTTGTGTCAAACAGACAATGCAGGGGCAGGGTGTGGTTTGGGGGGA
ENSG00000187678_ENST00000344120_SPRY4_mRNA	1599	1625	2	2	AACTGAGTACCAGGGTACCTTTAAAGA
ENSG00000187678_ENST00000344120_SPRY4_mRNA	1843	1847	2	2	ACTTC
ENSG00000187678_ENST00000344120_SPRY4_mRNA	4253	4272	2	2	AGATGGAAGACATGGCTAGT
ENSG00000187678_ENST00000344120_SPRY4_mRNA	4305	4361	2	2	ATCATACCTCGAGTGAGGCCCAGCTAGATAATGACTTGTCCAAGATGGCACACGTGG
ENSG00000187837_ENST00000343677_HIST1H1C_mRNA	651	755	3	4	TCAAGCCTAAGAAGGCGGCGCCCAAGAAGAAATAGGCGAACGCCTACTTCTAAAACCCAAAAGGCTCTTTTCAGAGCCACCA
ENSG00000188229_ENST00000340384_TUBB2C_mRNA	608	799	3	20	AAGATCCGGGAGGAGTACCCAGACAGGATCATGAACACGTTTAGTGTGGTGCCTTCGCCCAAAGTGTCAGACACAGTGGTGGAGCCCTACAACGCCACCCTCTCAGTCCACCAGCTCGTAGAAAACACAGACGAGACCTACTGCATTGATAACGAAGCTCTCTACGACATTTGCTTCAGAACCCTAAAGCTG
ENSG00000188486_ENST00000375167_H2AFX_mRNA	534	611	2	2	AAAGGCCCTTTTAAGGGCCACCACCGCCCTCATGGAAAGAGCTGAGCCGCTTCAGACTGCGGGGCAAGCGGGCCGCGG
ENSG00000188643_ENST00000368706_S100A16_mRNA	629	668	2	2	AGCCTCCTGCCCACCCAGGGCCCTTTACTCTCTTCTCCCT
ENSG00000188690_ENST00000368797_UROS_mRNA	728	779	2	2	ATCAGACAGTTGCACACCCAGGAATCCAAGGGAACCTGAACAGCTACTATTC
ENSG00000188690_ENST00000368797_UROS_mRNA	1145	1333	3	6	GGAAGCACCTGAGGACCGGGGATCGGGACCTGACCTGGGGCTGGCCTCAGGCCCACGTGCACGTGACTGCCCTCTGTGGAAGCCAGCTTAAACCCTAGCCCTGTGAGAGCTTCCTGTGCCCAGCAGGAAGGAAGTCAAATAAACCACACTGACTACCTGTGCTTACTGA
ENSG00000189143_ENST00000435050_CLDN4_mRNA	3325	3484	3	4	ACTCTGTTCCTCTCTGCTTTGTTCTTCCCTGGACTGAGCTCAGCGCAGGCTGTGACCCCAGGAGGGCCCTGCCACGGGCCACTGGCTGCTGGGGACTGGGGACTGGGCAGAGACTGAGCCAGGCAGGAAGGCAGCAGCCTTCAGCCTCTCTGGCCCACTC
ENSG00000196262_ENST00000468812_PPIA_mRNA	588	651	2	2	AGCTCAGGAGAGCACCCCTCCACCCCATTTGCTCGCAGTATCCTAGAATCTTTGTGCTCTCGCT
ENSG00000196262_ENST00000468812_PPIA_mRNA	663	694	2	2	TGGGTTCCATGTTTTCCTTGTTCCCTCCCATG
ENSG00000196411_ENST00000358173_EPHB4_mRNA	1790	1842	2	2	CGGGTGACGCGGTCCTCACCCAGCAGCTTGAGCCTGGCCTGGGCTGTTCCCCG
ENSG00000196411_ENST00000358173_EPHB4_mRNA	3909	3964	2	2	TAAATGCCCCTCCCCCAGCTGCTGCCTTCATATTGAAGGTTTTTGAGTTTTGTTTT
ENSG00000196428_ENST00000361875_TSC22D2_mRNA	2737	2834	2	2	AGTCTGACCTAAGCCAGTTTCAAACTCAGACCCAGCCTTTAGTCGGGCAAGTCGACGATACTAGAAGAAAATCAGAACCCCTACCTCAACCACCACTT
ENSG00000196876_ENST00000354534_SCN8A_mRNA	19	65	2	3	CCCACCGCAGTCCCGCCCGCCGCATCCTCGGCGCCTTTGCAGTCCGG
ENSG00000196924_ENST00000369863_FLNA_mRNA	4030	4097	2	2	TGGACGTGACCTATGACGGCAGTCCCGTGCCCAGCAGCCCCTTCCAGGTGCCCGTGACCGAGGGCTGC
ENSG00000196924_ENST00000369863_FLNA_mRNA	5248	5330	2	3	AAGTGACGGCTCTGGCTGGGGACCAGCCCTCGGTGCAGCCCCCTCTACGGTCTCAGCAGCTGGCCCCACAGTACACCTACGCC
ENSG00000197102_ENST00000360184_DYNC1H1_mRNA	585	645	2	2	AGTGAAGACTCGCCCTACGAAACTTTGCATTCTTTCATTAGCAATGCAGTGGCTCCTTTTT
ENSG00000197102_ENST00000360184_DYNC1H1_mRNA	12091	12142	2	2	AAGAAACACCTGCAACACCCATTGGCCAGGCCATCCACCGCCTGCTCCTGAT
ENSG00000197102_ENST00000360184_DYNC1H1_mRNA	13910	13979	2	2	AACCGCCCTTCCCCTGACGCAGCTGCGCTGGGTCAAGCAGACAAACACCGAGAAGAAGGCCAGTGTGGTA
ENSG00000197409_ENST00000377831_HIST1H3D_mRNA	782	847	2	2	CGCCGCATTCGTGGGGAGAGGGCGTAAATTGTCTTGTGAATGTGTGCTAACCAAAACCCAAAGGCT
ENSG00000197417_ENST00000225519_SHPK_mRNA	1923	1991	2	3	AAGTGGGAAAAGAGAACTGCCCCATGCCCAGCTTGTGATTATCGTTTTTGGAGACCTGAAGCCCACACT
ENSG00000197746_ENST00000394936_PSAP_mRNA	673	731	2	2	CCCTCTCCTCCTCTACCCTCAGGACGGCCCCCGCAGCAAGCCCCAGCCAAAGGATAATG
ENSG00000197903_ENST00000396891_HIST1H2BK_mRNA	33	64	2	2	AGGCTCGTAGTTCGCCTTCAACATGCCGGAAC
ENSG00000197978_ENST00000300515_GOLGA6L9_mRNA	119	161	2	2	CTCCCTCCCCACCCCGCGATGTCAGAAAAAACACAACAGGGGA
ENSG00000198492_ENST00000373812_YTHDF2_mRNA	1043	1102	2	2	TCCAGCCACCATTGCTCCTCCAAAACCAGCATCTTGGGCTGATATTGCTAGCAAGCCTGC
ENSG00000198518_ENST00000360441_HIST1H4E_mRNA	339	367	2	3	AAACGACTCAGCATCTCGACTTCCCAAAT
ENSG00000198561_ENST00000358694_CTNND1_mRNA	4907	4971	2	3	CAACTGGAGTTCCTTATCCCTCTCTTCCCCTTCCCTTATATATTGAGGCTATGGGGTAGGAGAAA
ENSG00000198712_ENST00000361739_MT-CO2_mRNA	1	544	4	69	ATGGCACATGCAGCGCAAGTAGGTCTACAAGACGCTACTTCCCCTATCATAGAAGAGCTTATCACCTTTCATGATCACGCCCTCATAATCATTTTCCTTATCTGCTTCCTAGTCCTGTATGCCCTTTTCCTAACACTCACAACAAAACTAACTAATACTAACATCTCAGACGCTCAGGAAATAGAAACCGTCTGAACTATCCTGCCCGCCATCATCCTAGTCCTCATCGCCCTCCCATCCCTACGCATCCTTTACATAACAGACGAGGTCAACGATCCCTCCCTTACCATCAAATCAATTGGCCACCAATGGTACTGAACCTACGAGTACACCGACTACGGCGGACTAATCTTCAACTCCTACATACTTCCCCCATTATTCCTAGAACCAGGCGACCTG…
ENSG00000198712_ENST00000361739_MT-CO2_mRNA	550	709	3	6	TTCACCGCTACACGACCGGGGGTATACTACGGTCAATGCTCTGAAATCTGTGGAGCAAACCACAGTTTCATGCCCATCGTCCTAGAATTAATTCCCCTAAAAATCTTTGAAATAGGGCCCGTATTTACCCTATAG
ENSG00000198727_ENST00000361789_MT-CYB_mRNA	1	178	4	12	ATGACCCCAATACGCAAAACTAACCCCCTAATAAAATTAATTAACCACTCATTCATCGACCTCCCCACCCCATCCAACATCTCCGCATGATGAAACTTCGGCTCACTCCTTGGCGCCTGCCTGATCCTCCAAATCACCACAGGACTATTCCTAGCCATGCACTACTCACCAGACGCCT
ENSG00000198727_ENST00000361789_MT-CYB_mRNA	195	298	2	9	AATCGCCCACATCACTCGAGACGTAAATTATGGCTGAATCATCCGCTACCTTCACGCCAATGGCGCCTCAATATTCTTTATCTGCCTCTTCCTACACATCGGGC
ENSG00000198727_ENST00000361789_MT-CYB_mRNA	318	342	2	3	ATTTCTCTACTCAGAAACCTGAAAC
ENSG00000198727_ENST00000361789_MT-CYB_mRNA	366	464	2	2	AACTATAGCAACAGCCTTCATAGGCTATGTCCTCCCGTGAGGCCAAATATCATTCTGAGGGGCCACAGTAATTACAAACTTACTATCCGCCATCCCATA
ENSG00000198727_ENST00000361789_MT-CYB_mRNA	507	798	4	33	AGTAGACAGTCCCACCCTCACACGATTCTTTACCTTTCACTTCATCTTGCCCTTCATTATTGCAGCCCTAGCAACACTCCACCTCCTATTCTTGCACGAAACGGGATCAAACAACCCCCTAGGAATCACCTCCCATTCCGATAAAATCACCTTCCACCCTTACTACACAATCAAAGACGCCCTCGGCTTACTTCTCTTCCTTCTCTCCTTAATGACATTAACACTATTCTCACCAGACCTCCTAGGCGACCCAGACAATTATACCCTAGCCAACCCCTTAAACACCCCTCCC
ENSG00000198727_ENST00000361789_MT-CYB_mRNA	811	1146	4	25	GAATGATATTTCCTATTCGCCTACACAATTCTCCGATCCGTCCCTAACAAACTAGGAGGCGTCCTTGCCCTATTACTATCCATCCTCATCCTAGCAATAATCCCCATCCTCCATATATCCAAACAACAAAGCATAATATTTCGCCCACTAAGCCAATCACTTTATTGACTCCTAGCCGCAGACCTCCTCATTCTAACCTGAATCGGAGGACAACCAGTAAGCTACCCTTTTACCATCATTGGACAAGTAGCATCCGTACTATACTTCACAACAATCCTAATCCTAATACCAACTATCTCCCTAATTGAAAACAAAATACTCAAATGGGCCT
ENSG00000198729_ENST00000361131_PPP1R14C_mRNA	1789	1971	2	5	GCTTGGAGCTAGGCCTGGTGGCGTGCTCTAGCCCTCTCAGTTACCAGCTCTTTGGAGAAGGATCAAAATTCAGATGGAATGTGGGATGGGTAATAGGTGAGAGTAGAAACCCTTCCCTCCAGGAGGCCCCCGCTGACTCCCACAGAAACCCACCTACCATAAGATGTCTTCAGGTGGCCTTGT
ENSG00000198763_ENST00000361453_MT-ND2_mRNA	1	79	3	8	ATTAATCCCCTGGCCCAACCCGTCATCTACTCTACCATCTTTGCAGGCACACTCATCACAGCGCTAAGCTCGCACTGAT
ENSG00000198763_ENST00000361453_MT-ND2_mRNA	109	280	3	7	ATGCTAGCTTTTATTCCAGTTCTAACCAAAAAAATAAACCCTCGTTCCACAGAAGCTGCCATCAAGTATTTCCTCACGCAAGCAACCGCATCCATAATCCTTCTAATAGCTATCCTCTTCAACAATATACTCTCCGGACAATGAACCATAACCAATACTACCAATCAATACT
ENSG00000198763_ENST00000361453_MT-ND2_mRNA	338	622	4	37	TCTGAGTCCCAGAGGTTACCCAAGGCACCCCTCTGACATCCGGCCTGCTTCTTCTCACATGACAAAAACTAGCCCCCATCTCAATCATATACCAAATCTCTCCCTCACTAAACGTAAGCCTTCTCCTCACTCTCTCAATCTTATCCATCATAGCAGGCAGTTGAGGTGGATTAAACCAAACCCAGCTACGCAAAATCTTAGCATACTCCTCAATTACCCACATAGGATGAATAATAGCAGTTCTACCGTACAACCCTAACATAACCATTCTTAATTTAACTATTT
ENSG00000198763_ENST00000361453_MT-ND2_mRNA	628	649	2	4	ATCCTAACTACTACCGCATTCC
ENSG00000198763_ENST00000361453_MT-ND2_mRNA	658	1037	4	54	AACTTAAACTCCAGCACCACGACCCTACTACTATCTCGCACCTGAAACAAGCTAACATGACTAACACCCTTAATTCCATCCACCCTCCTCTCCCTAGGAGGCCTGCCCCCGCTAACCGGCTTTTTGCCCAAATGGGCCATTATCGAAGAATTCACAAAAAACAATAGCCTCATCATCCCCACCATCATAGCCACCATCACCCTCCTTAACCTCTACTTCTACCTACGCCTAATCTACTCCACCTCAATCACACTACTCCCCATATCTAACAACGTAAAAATAAAATGACAGTTTGAACATACAAAACCCACCCCATTCCTCCCCACACTCATCGCCCTTACCACGCTACTCCTACCTATCTCCCCTTTTATACTAATAAT
ENSG00000198786_ENST00000361567_MT-ND5_mRNA	1	472	4	62	ATAACCATGCACACTACTATAACCACCCTAACCCTGACTTCCCTAATTCCCCCCATCCTTACCACCCTCGTTAACCCTAACAAAAAAAACTCATACCCCCATTATGTAAAATCCATTGTCGCATCCACCTTTATTATCAGTCTCTTCCCCACAACAATATTCATGTGCCTAGACCAAGAAGTTATTATCTCGAACTGACACTGAGCCACAACCCAAACAACCCAGCTCTCCCTAAGCTTCAAACTAGACTACTTCTCCATAATATTCATCCCTGTAGCATTGTTCGTTACATGGTCCATCATAGAATTCTCACTGTGATATATAAACTCAGACCCAAACATTAATCAGTTCTTCAAATATCTACTCATCTTCCTAATTACCATACTAATCTTAGTTACC…
ENSG00000198786_ENST00000361567_MT-ND5_mRNA	547	875	4	17	ATCCTCGCCTTAGCATGATTTATCCTACACTCCAACTCATGAGACCCACAACAAATAGCCCTTCTAAACGCTAATCCAAGCCTCACCCCACTACTAGGCCTCCTCCTAGCAGCAGCAGGCAAATCAGCCCAATTAGGTCTCCACCCCTGACTCCCCTCAGCCATAGAAGGCCCCACCCCAGTCTCAGCCCTACTCCACTCAAGCACTATAGTTGTAGCAGGAATCTTCTTACTCATCCGCTTCCACCCCCTAGCAGAAAATAGCCCACTAATCCAAACTCTAACACTATGCTTAGGCGCTATCACCACTCTGTTCGCAGCAGTCTGCGC
ENSG00000198786_ENST00000361567_MT-ND5_mRNA	895	985	3	4	AAAAAAATCGTAGCCTTCTCCACTTCAAGTCAACTAGGACTCATAATAGTTACAATCGGCATCAACCAACCACACCTAGCATTCCTGCACA
ENSG00000198786_ENST00000361567_MT-ND5_mRNA	1066	1183	4	8	ATTCGAAAAATAGGAGGACTACTCAAAACCATACCTCTCACTTCAACCTCCCTCACCATTGGCAGCCTAGCATTAGCAGGAATACCTTTCCTCACAGGTTTCTACTCCAAAGACCACA
ENSG00000198786_ENST00000361567_MT-ND5_mRNA	1248	1351	3	4	CTCCCTGACAAGCGCCTATAGCACTCGAATAATTCTTCTCACCCTAACAGGTCAACCTCGCTTCCCCACCCTTACTAACATTAACGAAAATAACCCCACCCTAC
ENSG00000198786_ENST00000361567_MT-ND5_mRNA	1414	1415	2	2	AT
ENSG00000198786_ENST00000361567_MT-ND5_mRNA	1423	1833	4	12	GCATCCCCCTTCCAAACAACAATCCCCCTCTACCTAAAACTCACAGCCCTCGCTGTCACTTTCCTAGGACTTCTAACAGCCCTAGACCTCAACTACCTAACCAACAAACTTAAAATAAAATCCCCACTATGCACATTTTATTTCTCCAACATACTCGGATTCTACCCTAGCATCACACACCGCACAATCCCCTATCTAGGCCTTCTTACGAGCCAAAACCTGCCCCTACTCCTCCTAGACCTAACCTGACTAGAAAAGCTATTACCTAAAACAATTTCACAGCACCAAATCTCCACCTCCATCATCACCTCAACCCAAAAAGGCATAATTAAACTTTACTTCCTCTCTTTCTTCTTCCCACTCATCCTAACCCTACTCCTAATCACATAA
ENSG00000198804_ENST00000361624_MT-CO1_mRNA	1	800	4	46	ATGTTCGCCGACCGTTGACTATTCTCTACAAACCACAAAGACATTGGAACACTATACCTATTATTCGGCGCATGAGCTGGAGTCCTAGGCACAGCTCTAAGCCTCCTTATTCGAGCCGAGCTGGGCCAGCCAGGCAACCTTCTAGGTAACGACCACATCTACAACGTTATCGTCACAGCCCATGCATTTGTAATAATCTTCTTCATAGTAATACCCATCATAATCGGAGGCTTTGGCAACTGACTAGTTCCCCTAATAATCGGTGCCCCCGATATGGCGTTTCCCCGCATAAACAACATAAGCTTCTGACTCTTACCTCCCTCTCTCCTACTCCTGCTCGCATCTGCTATAGTGGAGGCCGGAGCAGGAACAGGTTGAACAGTCTACCCTCCCTTAGCA…
ENSG00000198804_ENST00000361624_MT-CO1_mRNA	893	1366	4	8	ACGTAGACACACGAGCATATTTCACCTCCGCTACCATAATCATCGCTATCCCCACCGGCGTCAAAGTATTTAGCTGACTCGCCACACTCCACGGAAGCAATATGAAATGATCTGCTGCAGTGCTCTGAGCCCTAGGATTCATCTTTCTTTTCACCGTAGGTGGCCTGACTGGCATTGTATTAGCAAACTCATCACTAGACATCGTACTACACGACACGTACTACGTTGTAGCCCACTTCCACTATGTCCTATCAATAGGAGCTGTATTTGCCATCATAGGAGGCTTCATTCACTGATTTCCCCTATTCTCAGGCTACACCCTAGACCAAACCTACGCCAAAATCCATTTCACTATCATATTCATCGGCGTAAATCTAACTTTCTTCCCACAACACTTTC…
ENSG00000198804_ENST00000361624_MT-CO1_mRNA	1425	1550	3	8	CTTCGCTTCGAAGCGAAAAGTCCTAATAGTAGAAGAACCCTCCATAAACCTGGAGTGACTATATGGATGCCCCCCACCCTACCACACATTCGAAGAACCCGTATACATAAAATCTAGA
ENSG00000198840_ENST00000361227_MT-ND3_mRNA	1	127	4	8	ATAAACTTCGCCTTAATTTTAATAATCAACACCCTCCTAGCCTTACTACTAATAATTATTACATTTTGACTACCACAACTCAACGGCTACATAGAAAAATCCACCCCTTACGAGTGCGGCTTCGACC
ENSG00000198840_ENST00000361227_MT-ND3_mRNA	138	138	2	2	C
ENSG00000198840_ENST00000361227_MT-ND3_mRNA	157	347	3	8	ATAAAATTCTTCTTAGTAGCTATTACCTTCTTATTATTTGATCTAGAAATTGCCCTCCTTTTACCCCTACCATGAGCCCTACAAACAACTAACCTGCCACTAATAGTTATGTCATCCCTCTTATTAATCATCATCCTAGCCCTAAGTCTGGCCTATGAGTGACTACAAAAAGGATTAGACTGAACCGAAT
ENSG00000198843_ENST00000471696_RP11-392O18-1_mRNA	1295	1307	2	2	AACTGCTTTTTAA
ENSG00000198886_ENST00000361381_MT-ND4_mRNA	88	355	4	16	CACAGCCTAATTATTAGCATCATCCCTCTACTATTTTTTAACCAAATCAACAACAACCTATTTAGCTGTTCCCCAACCTTTTCCTCCGACCCCCTAACAACCCCCCTCCTAATACTAACTACCTGACTCCTACCCCTCACAATCATGGCAAGCCAACGCCACTTATCCAGTGAACCACTATCACGAAAAAAACTCTACCTCTCTATACTAATCTCCCTACAAATCTCCTTAATTATAACATTCACAGCCACAGAACTAATCATATTTT
ENSG00000198886_ENST00000361381_MT-ND4_mRNA	412	1395	4	80	AACCAGCCAGAACGCCTGAACGCAGGCACATACTTCCTATTCTACACCCTAGTAGGCTCCCTTCCCCTACTCATCGCACTAATTTACACTCACAACACCCTAGGCTCACTAAACATTCTACTACTCACTCTCACTGCCCAAGAACTATCAAACTCCTGAGCCAACAACTTAATATGACTAGCTTACACAATAGCTTTTATAGTAAAGATACCTCTTTACGGACTCCACTTATGACTCCCTAAAGCCCATGTCGAAGCCCCCATCGCTGGGTCAATAGTACTTGCCGCAGTACTCTTAAAACTAGGCGGCTATGGTATAATACGCCTCACACTCATTCTCAACCCCCTGACAAAACACATAGCCTACCCCTTCCTTGTACTATCCCTATGAGGCATAATT…
ENSG00000198888_ENST00000361390_MT-ND1_mRNA	20	72	2	2	TACTCCTCATTGTACCCATTCTAATCGCAATGGCATTCCTAATGCTTACCGAA
ENSG00000198888_ENST00000361390_MT-ND1_mRNA	98	979	4	50	TACGCAAAGGCCCCAACGTTGTAGGCCCCTACGGGCTACTACAACCCTTCGCTGACGCCATAAAACTCTTCACCAAAGAGCCCCTAAAACCCGCCACATCTACCATCACCCTCTACATCACCGCCCCGACCTTAGCTCTCACCATCGCTCTTCTACTATGAACCCCCCTCCCCATACCCAACCCCCTGGTCAACCTCAACCTAGGCCTCCTATTTATTCTAGCCACCTCTAGCCTAGCCGTTTACTCAATCCTCTGATCAGGGTGAGCATCAAACTCAAACTACGCCCTGATCGGCGCACTGCGAGCAGTAGCCCAAACAATCTCATATGAAGTCACCCTAGCCATCATTCTACTATCAACATTACTAATAAGTGGCTCCTTTAACCTCTCCACCCTTA…
ENSG00000198899_ENST00000361899_MT-ATP6_mRNA	1	211	4	23	ATGAACGAAAATCTGTTCGCTTCATTCATTGCCCCCACAATCCTAGGCCTACCCGCCGCAGTACTGATCATTCTATTTCCCCCTCTATTGATCCCCACCTCCAAATATCTCATCAACAACCGACTAATCACCACCCAACAATGACTAATCAAACTAACCTCAAAACAAATGATAACCATACACAACACTAAAGGACGAACCTGATCTCTTA
ENSG00000198899_ENST00000361899_MT-ATP6_mRNA	229	701	4	18	ATTTTTATTGCCACAACTAACCTCCTCGGACTCCTGCCTCACTCATTTACACCAACCACCCAACTATCTATAAACCTAGCCATGGCCATCCCCTTATGAGCGGGCACAGTGATTATAGGCTTTCGCTCTAAGATTAAAAATGCCCTAGCCCACTTCTTACCACAAGGCACACCTACACCCCTTATCCCCATACTAGTTATTATCGAAACCATCAGCCTACTCATTCAACCAATAGCCCTGGCCGTACGCCTAACCGCTAACATTACTGCAGGCCACCTACTCATGCACCTAATTGGAAGCGCCACCCTAGCAATATCAACCATTAACCTTCCCTCTACACTTATCATCTTCACAATTCTAATTCTACTGACTATCCTAGAAATCGCTGTCGCCTTAATC…
ENSG00000198938_ENST00000362079_MT-CO3_mRNA	1	239	4	61	ATGACCCACCAATCACATGCCTATCATATAGTAAAACCCAGCCCATGACCCCTAACAGGGGCCCTCTCAGCCCTCCTAATGACCTCCGGCCTAGCCATGTGATTTCACTTCCACTCCATAACGCTCCTCATACTAGGCCTACTAACCAACACACTAACCATATACCAATGATGGCGCGATGTAACACGAGAAAGCACATACCAAGGCCACCACACACCACCTGTCCAAAAAGGCCTTCG
ENSG00000198938_ENST00000362079_MT-CO3_mRNA	249	497	3	10	AATCCTATTTATTACCTCAGAAGTTTTTTTCTTCGCAGGATTTTTCTGAGCCTTTTACCACTCCAGCCTAGCCCCTACCCCCCAATTAGGAGGGCACTGGCCCCCAACAGGCATCACCCCGCTAAATCCCCTAGAAGTCCCACTCCTAAACACATCCGTATTACTCGCATCAGGAGTATCAATCACCTGAGCTCACCATAGTCTAATAGAAAACAACCGAAACCAAATAATTCAAGCACTGCTTATTAC
ENSG00000198952_ENST00000361813_SMG5_mRNA	1910	1910	2	2	A
ENSG00000204138_ENST00000373839_PHACTR4_mRNA	2896	2955	2	2	AAAGCATTGCACTGTACCTCTCGTAACACAGCAATACAGTCCTCTTGAGGCACTCAAGCC
ENSG00000204160_ENST00000374142_ZDHHC18_mRNA	993	1047	2	3	ACGTACCTCGTCGCCTCCAACCTGACTACTAATGAAGACATCAAAGGCTCGTGGT
ENSG00000204469_ENST00000376033_BAT2_mRNA	230	334	2	2	GCGCAATGTCCGATCGCTCGGGGCCGACTGCCAAGGGAAAGGATGGAAAGAAGTATTCCTCGCTCAACCTGTTTGATACGTATAAGGGCAAGTCCTTAGAGATCC
ENSG00000204628_ENST00000512805_GNB2L1_mRNA	1171	1239	2	2	CAGCATCAAGATCTGGGATTTAGAGGGAAAGATCATTGTAGATGAACTGAAGCAAGAAGTTATCAGTAC
ENSG00000205250_ENST00000379378_E2F4_mRNA	1854	1868	2	2	AGAGGTCTCTGGGGA
ENSG00000205730_ENST00000381440_ITPRIPL2_mRNA	5720	5802	3	4	ATATTTGAAGTCATCTTTATCTCTCAGAGTTAAGCTTTATTGTAGAAGAAAAAAAAAAAAGTTAACACAGCCATAGATAACAC
ENSG00000206503_ENST00000396634_HLA-A_mRNA	1603	1659	2	2	ATGACCCTCTTCCCACGCTGACCTGTGCTCCCTCCCCAATCATCTTTCCTGTTCCAG
ENSG00000212907_ENST00000361335_MT-ND4L_mRNA	1	303	4	39	ATGCCCCTCATTTACATAAATATTATACTAGCATTTACCATCTCACTTCTAGGAATACTAGTATATCGCTCACACCTCATATCCTCCCTACTATGCCTAGAAGGAATAATACTATCGCTGTTCATTATAGCTACTCTCATAACCCTCAACACCCACTCCCTCTTAGCCAATATTGTGCCTATTGCCATACTAGTCTTTGCCGCCTGCGAAGCAGCGGTGGGCCTAGCCCTACTAGTCTCAATCTCCAACACATATGGCCTAGACTACGTACATAACCTAAACCTACTCCAATGCTAA
ENSG00000221983_ENST00000430157_UBA52_mRNA	323	393	2	3	TATTGAGCCTTCTCTCCGCCAGCTTGCCCAGAAATACAACTGCGACAAGATGATCTGCCGCAAGTGCTATG
ENSG00000227739_ENST00000422674_TUBB_mRNA	1097	1246	3	4	ATTTCTTTATGCCTGGCTTTGCCCCTCTCACCAGCCGTGGAAGCCAGCAGTATCGAGCTCTCACAGTGCCGGAACTCACCCAGCAGGTCTTCGATGCCAAGAACATGATGGCTGCCTGTGACCCCCGCCACGGCCGATACCTCACCGTGG
ENSG00000227739_ENST00000422674_TUBB_mRNA	2148	2237	2	2	CATTTCCCATCTCAGCTTCAAGGGAGGTGTCAGCAGTATTATCTCCACTTTCAATCTCCCTCCAAGCTCTACTCTGGAGGAGTCTGTCCC
ENSG00000227739_ENST00000422674_TUBB_mRNA	2247	2258	2	2	AGTGGAATCCTT
ENSG00000227739_ENST00000422674_TUBB_mRNA	2264	2318	2	3	TCCAACTCTACCTCCCTCACTCAGCTCCTTTCCCCTGATCAGAGAAAGGGATCAA
ENSG00000227804_ENST00000449113_PPP1R10_mRNA	3460	3562	2	2	ATTTTCCCTTTTCCCCAGCTGATGAGGAGCCGGCCCCCTCAGTTCCCACTTGCTTGGGTTCCTGGGGGTTTTCTGATCACTGGTGCGCATTGATGTACATATT
ENSG00000228253_ENST00000361851_J01415-5_mRNA	1	172	3	19	ATGCCCCAACTAAATACTACCGTATGGCCCACCATAATTACCCCCATACTCCTTACACTATTCCTCATCACCCAACTAAAAATATTAAACACAAACTACCACCTACCTCCCTCACCAAAGCCCATAAAAATAAAAAATTATAACAAACCCTGAGAACCAAAATGAACGAAAA
ENSG00000228575_ENST00000440369_MDC1_mRNA	5391	5426	2	2	CACCTCCAGAAACCAGCTTGTCACCCCTGAGCCCAC
ENSG00000241685_ENST00000262942_ARPC1A_mRNA	18	142	2	4	GACGGAGCCTGTTCGCGTCGACTGCCCAGAGTCCGCGAATCCTCCGCTCCGAGCCCGTCCGGACTCCCCCGATCCCAGCTTTCTCTCCTTTGAAAACACTAAGAATAATGTCACTGCATCAGTTT
ENSG00000244405_ENST00000306376_ETV5_mRNA	2840	3015	3	7	TGGACACAAGCTTAGATTCTCTATGTATAGTTCCCCGTGTTCACTAACATGCCCTCTCTGGAAAGCATATGTATATAACATGTGTCATGTCCTTTGGAAACCTGGTCACCTGGTGAAAACCCTTGGGATTCTTCCCTGGGCATGACTGATGACAATTTCCATTTCATCAGTTTGTT
ENSG00000253276_ENST00000523505_RP5-892G19-1_mRNA	1416	1506	2	2	TTAGTAGTGCAAGGATTTGTATGGGCTCAGTGATTACAAACAAAGACATGCAAAATACAACTGTTTAAACATTTTCAAGGTATTTTTAAAG
ENSG00000253846_ENST00000398610_PCDHGA10_mRNA	1703	1746	4	12	ACCCCGCCCTCCCCACAGACGGTTCCACAGGCGTGGAGCTGGCG
